# Supplementary material for: Determination of the biological parameters of Nabis pseudoferus orientarius Remane, 1962 (Hemiptera: Nabidae) under laboratory conditions
Source: PeerJ. 2026 Jan 13;14:e20267. doi: 10.7717/peerj.20267 (PMC12810361; doi:10.7717/peerj.20267)
Supplement: Supplemental Information 1 [file peerj-14-20267-s001.txt]

                                                                     Page 1 
Program: Age-Stage, Two-Sex Life Table Analysis (TWOSEX-MSChart)

*************************************************************************************
Insects and mites are age-stage-structured.  Stage differentiation is important to   
insect physiology, biochemistry, ecology, etc., and is essential when trying to      
quantify the damage caused by a pest population or the control efficacy of a predator
population.  We should not ignore this unique feature.  Males are important, too.  We
should not ignore the contribution of male population to biological control.  Because
the age-stage, two-sex life table includes both sexes, the effect of sex ratio on the
population parameters can be taken into consideration when the bootstrap method is
used.  However, if a female only life table is used, the effect of sex ratio is
totally ignored.
*************************************************************************************

Date: 25.07.2023 
Time: 21:44:27 
 
Ver. 07/20/2023

 
==================================================================================
*  ATTENTION!                                                                    *
*  The useful files are listed in sequence. The file '_0A_Life table_Output.txt' *
*  contains all raw data and analytical results of your life table.  You should  *
*  carefully read this file several times to check your results, to find useful  *
*  information.  Due to the limitation of table listing, only limited digits are *
*  listed in all tables.  Therefore, you should not use these data to prepare    *
*  your graphs.  For the preparation of graphs, many files with '_Fig_' in file  *
*  name can be imported into SigmaPlot or Excel.  Then you can plot nice figures *
*  with ease.  I suggest you use SigmaPlot, because Excel cannot produce high    *
*  quality figures.                                                              *
==================================================================================

Project: Erol Ver. 07/20/2023
Username: WorldPeace. Pt:58
Treatment: Nabis

****************************************
* Time unit used:  1                   *
****************************************
* Fecundity coefficient:  1            *
****************************************
 
Table 1. Number of time units spent by each individual in each
         stage, preadult and total longevity
==============================================================================================================
Indiv.    Sex    Egg     L1      L2      L3      L4      L5      Adult   Preadult  Total longevity 
--------------------------------------------------------------------------------------------------------------
 1         F      10      4       1       1       7       6       73        29        102      F 
 2         M      10      4       1       1       4       6       77        26        103       M 
 3         F      8       4       1       2       5       6       67        26        93       F 
 4         M      10      3       2       3       3       5       76        26        102       M 
 5         F      10      3       3       2       3       6       71        27        98       F 
 6         M      10      3       2       2       3       6       28        26        54        M 
 7         F      10      3       2       3       5       4       59        27        86       F 
 8         M      10      4       2       3       3       5       79        27        106       M 
 9         M      10      3       1       2       4       5       1         25        26        M 
 10        F      10      2       2       2       4       4       88        24        112      F 
 11        F      10      3       1       2       3       4       76        23        99       F 
 12        M      10      5       2       3       6       3       1         29        30        M 
 13        N      10      2       2       2       2       5 d     -         -         23          N* 
 14        N      10      2       3       2       2 d     -       -         -         19          N* 
 15        N      9       3       2       2       5 d     -       -         -         21          N* 
 16        F      9       4       1       2       6       6       71        28        99       F 
 17        F      10      3       2       2       4       4       73        25        98       F 
 18        F      10      3       3       2       4       5       79        27        106      F 
 19        F      10      3       2       2       5       6       66        28        94       F 
 20        M      10      4       1       2       4       5       68        26        94        M 
 21        M      10      4       2       3       3       5       72        27        99        M 
 22        M      10      3       2       2       3       5       54        25        79        M 
 23        M      10      3       2       3       3       5       78        26        104       M 
--------------------------------------------------------------------------------------------------------------
N                 23      23      23      23      21      20      20        20        23  
--------------------------------------------------------------------------------------------------------------
Mean              9,83    3,26    1,83    2,17    4       5,05    62,85     26,35     80,3  
--------------------------------------------------------------------------------------------------------------
Maximum           10      5       3       3       7       6       88        29        112  
--------------------------------------------------------------------------------------------------------------
Minimum           8       2       1       1       2       3       1         23        19  
--------------------------------------------------------------------------------------------------------------
Variance          0,24    0,57    0,42    0,33    1,6     0,79    598,13    2,34      1059,95  
--------------------------------------------------------------------------------------------------------------
S.D.              0,49    0,75    0,65    0,58    1,26    0,89    24,46     1,53      32,56  
--------------------------------------------------------------------------------------------------------------
S.E.              0,102   0,157   0,136   0,12    0,276   0,198   5,469     0,342     6,789  
--------------------------------------------------------------------------------------------------------------
d - dead.
Max. longevity of male adult = 79 
Max. longevity of female adult = 88 
Max. total longevity of female = 112 
Number of individuals developed to female adult stage = 10 
Number of individuals developed to male adult stage = 10 
Max. total longevity of male = 106 
Number of individuals died in immature stage = 3 

                                                                     Page 2 
 
 
 
 
 
Table 2. Age-specific fecundity of each individual based on "adult age".
=====================================================================================================
Indiv.                              Age interval
 no.             0-<1       1-<2       2-<3       3-<4       4-<5       5-<6       6-<7       7-<8 
-----------------------------------------------------------------------------------------------------
 1                0          0          0          0          0          0          0          0  
 3                0          0          0          0          0          0          0          0  
 5                0          0          0          0          0          0          0          0  
 7                0          0          0          0          0          0          0          0  
 10               0          0          0          0          0          0          0          0  
 11               0          0          0          0          0          0          0          2  
 16               0          0          0          0          0          0          0          0  
 17               0          0          0          0          0          0          0          0  
 18               0          0          0          0          0          0          0          0  
 19               0          0          0          0          0          0          0          0  
-----------------------------------------------------------------------------------------------------
 N                10         10         10         10         10         10         10         10  
-----------------------------------------------------------------------------------------------------
Mean              0          0          0          0          0          0          0          0,2  
-----------------------------------------------------------------------------------------------------
S.D.              0          0          0          0          0          0          0          0,63  
-----------------------------------------------------------------------------------------------------
S.E.              0          0          0          0          0          0          0          0,2  
-----------------------------------------------------------------------------------------------------
d - dead.

                                                                     Page 3 
 
 
 
 
 
Table 2. (Continued)
=====================================================================================================
Indiv.                              Age interval
 no.             8-<9       9-<10      10-<11     11-<12     12-<13     13-<14     14-<15     15-<16 
-----------------------------------------------------------------------------------------------------
 1                7          11         6          0          0          8          16         17  
 3                0          0          0          0          0          0          0          0  
 5                5          1          0          0          1          3          0          0  
 7                0          0          1          1          0          0          0          15  
 10               0          1          0          0          0          0          2          0  
 11               2          11         13         3          15         11         0          25  
 16               0          6          3          0          0          4          8          9  
 17               6          3          7          5          0          12         0          6  
 18               3          0          0          1          0          2          0          0  
 19               0          1          7          11         0          0          13         12  
-----------------------------------------------------------------------------------------------------
 N                10         10         10         10         10         10         10         10  
-----------------------------------------------------------------------------------------------------
Mean              2,3        3,4        3,7        2,1        1,6        4          3,9        8,4  
-----------------------------------------------------------------------------------------------------
S.D.              2,79       4,4        4,42       3,54       4,72       4,69       6,15       8,78  
-----------------------------------------------------------------------------------------------------
S.E.              0,883      1,392      1,399      1,12       1,492      1,483      1,946      2,778  
-----------------------------------------------------------------------------------------------------
d - dead.

                                                                     Page 4 
 
 
 
 
 
Table 2. (Continued)
=====================================================================================================
Indiv.                              Age interval
 no.             16-<17     17-<18     18-<19     19-<20     20-<21     21-<22     22-<23     23-<24 
-----------------------------------------------------------------------------------------------------
 1                22         14         13         0          1          8          6          10  
 3                1          0          0          0          0          0          0          0  
 5                1          0          1          0          3          0          0          2  
 7                8          0          14         24         9          7          11         15  
 10               0          0          0          0          2          0          2          5  
 11               7          12         9          7          2          5          13         9  
 16               12         7          7          0          0          4          3          5  
 17               3          12         6          0          13         16         8          11  
 18               0          1          0          1          4          0          1          3  
 19               7          13         22         11         0          1          8          15  
-----------------------------------------------------------------------------------------------------
 N                10         10         10         10         10         10         10         10  
-----------------------------------------------------------------------------------------------------
Mean              6,1        5,9        7,2        4,3        3,4        4,1        5,2        7,5  
-----------------------------------------------------------------------------------------------------
S.D.              6,9        6,28       7,44       7,9        4,33       5,2        4,69       5,3  
-----------------------------------------------------------------------------------------------------
S.E.              2,183      1,986      2,351      2,499      1,368      1,643      1,482      1,675  
-----------------------------------------------------------------------------------------------------
d - dead.

                                                                     Page 5 
 
 
 
 
 
Table 2. (Continued)
=====================================================================================================
Indiv.                              Age interval
 no.             24-<25     25-<26     26-<27     27-<28     28-<29     29-<30     30-<31     31-<32 
-----------------------------------------------------------------------------------------------------
 1                3          12         4          3          9          5          17         9  
 3                1          0          10         11         8          16         12         12  
 5                6          2          0          6          6          0          10         0  
 7                5          10         12         21         16         0          23         16  
 10               1          2          6          10         3          0          1          1  
 11               7          16         1          8          10         6          10         8  
 16               7          11         8          10         13         8          14         10  
 17               8          12         6          8          11         15         14         0  
 18               8          3          0          1          6          0          9          1  
 19               10         7          20         10         6          17         10         9  
-----------------------------------------------------------------------------------------------------
 N                10         10         10         10         10         10         10         10  
-----------------------------------------------------------------------------------------------------
Mean              5,6        7,5        6,7        8,8        8,8        6,7        12         6,6  
-----------------------------------------------------------------------------------------------------
S.D.              3,06       5,46       6,22       5,39       3,85       7,04       5,73       5,7  
-----------------------------------------------------------------------------------------------------
S.E.              0,968      1,727      1,967      1,705      1,218      2,226      1,814      1,802  
-----------------------------------------------------------------------------------------------------
d - dead.

                                                                     Page 6 
 
 
 
 
 
Table 2. (Continued)
=====================================================================================================
Indiv.                              Age interval
 no.             32-<33     33-<34     34-<35     35-<36     36-<37     37-<38     38-<39     39-<40 
-----------------------------------------------------------------------------------------------------
 1                7          7          4          7          16         9          15         6  
 3                11         14         11         11         16         20         12         12  
 5                0          9          8          16         10         12         13         0  
 7                0          28         0          22         23         12         11         13  
 10               1          9          2          0          1          0          4          7  
 11               12         5          13         0          15         6          16         14  
 16               11         9          7          12         18         12         13         10  
 17               18         8          0          17         0          22         20         8  
 18               0          1          8          10         9          10         8          1  
 19               23         0          16         4          12         16         9          13  
-----------------------------------------------------------------------------------------------------
 N                10         10         10         10         10         10         10         10  
-----------------------------------------------------------------------------------------------------
Mean              8,3        9          6,9        9,9        12         11,9       12,1       8,4  
-----------------------------------------------------------------------------------------------------
S.D.              8,17       7,83       5,45       7,29       7,27       6,44       4,48       4,97  
-----------------------------------------------------------------------------------------------------
S.E.              2,582      2,477      1,722      2,307      2,3        2,036      1,418      1,572  
-----------------------------------------------------------------------------------------------------
d - dead.

                                                                     Page 7 
 
 
 
 
 
Table 2. (Continued)
=====================================================================================================
Indiv.                              Age interval
 no.             40-<41     41-<42     42-<43     43-<44     44-<45     45-<46     46-<47     47-<48 
-----------------------------------------------------------------------------------------------------
 1                17         11         13         4          12         9          18         3  
 3                14         12         10         15         14         5          6          4  
 5                23         0          5          2          0          21         10         9  
 7                17         5          22         11         12         20         14         11  
 10               6          4          2          1          0          0          9          21  
 11               10         3          14         17         8          8          14         3  
 16               16         10         14         9          8          7          11         2  
 17               13         17         8          7          20         7          0          16  
 18               12         0          3          5          0          20         10         14  
 19               6          11         17         4          20         12         11         20  
-----------------------------------------------------------------------------------------------------
 N                10         10         10         10         10         10         10         10  
-----------------------------------------------------------------------------------------------------
Mean              13,4       7,3        10,8       7,5        9,4        10,9       10,3       10,3  
-----------------------------------------------------------------------------------------------------
S.D.              5,25       5,7        6,41       5,42       7,66       7,19       4,88       7,24  
-----------------------------------------------------------------------------------------------------
S.E.              1,661      1,802      2,026      1,714      2,423      2,273      1,542      2,29  
-----------------------------------------------------------------------------------------------------
d - dead.

                                                                     Page 8 
 
 
 
 
 
Table 2. (Continued)
=====================================================================================================
Indiv.                              Age interval
 no.             48-<49     49-<50     50-<51     51-<52     52-<53     53-<54     54-<55     55-<56 
-----------------------------------------------------------------------------------------------------
 1                21         10         9          14         5          3          13         7  
 3                0          0          0          0          0          0          0          0  
 5                11         13         11         5          19         0          16         7  
 7                22         0          26         0          0          0          0          0  
 10               15         9          14         12         14         13         16         17  
 11               0          13         11         12         13         7          7          12  
 16               0          0          0          7          0          0          10         7  
 17               12         10         14         0          16         6          5          0  
 18               11         13         11         5          16         0          15         7  
 19               0          22         9          0          7          3          0          4  
-----------------------------------------------------------------------------------------------------
 N                10         10         10         10         10         10         10         10  
-----------------------------------------------------------------------------------------------------
Mean              9,2        9          10,5       5,5        9          3,2        8,2        6,1  
-----------------------------------------------------------------------------------------------------
S.D.              8,75       7,16       7,38       5,58       7,47       4,34       6,73       5,51  
-----------------------------------------------------------------------------------------------------
S.E.              2,768      2,266      2,335      1,765      2,362      1,373      2,128      1,741  
-----------------------------------------------------------------------------------------------------
d - dead.

                                                                     Page 9 
 
 
 
 
 
Table 2. (Continued)
=====================================================================================================
Indiv.                              Age interval
 no.             56-<57     57-<58     58-<59     59-<60     60-<61     61-<62     62-<63     63-<64 
-----------------------------------------------------------------------------------------------------
 1                4          4          15         0          8          0          0          4  
 3                0          0          0          0          0          0          0          0  
 5                13         3          5          8          8          10         6          5  
 7                0          0          0 d        -          -          -          -          - 
 10               5          17         8          14         15         14         8          13  
 11               11         5          9          2          10         4          10         0  
 16               2          0          6          0          0          0          0          3  
 17               3          0          5          0          5          0          4          0  
 18               14         14         3          8          10         15         13         7  
 19               7          0          4          0          0          0          0          0  
-----------------------------------------------------------------------------------------------------
 N                10         10         10         9          9          9          9          9  
-----------------------------------------------------------------------------------------------------
Mean              5,9        4,3        5,5        3,56       6,22       4,78       4,56       3,56  
-----------------------------------------------------------------------------------------------------
S.D.              5,17       6,24       4,45       5,17       5,36       6,44       4,98       4,39  
-----------------------------------------------------------------------------------------------------
S.E.              1,636      1,972      1,408      1,725      1,786      2,146      1,659      1,464  
-----------------------------------------------------------------------------------------------------
d - dead.

                                                                     Page 10 
 
 
 
 
 
Table 2. (Continued)
=====================================================================================================
Indiv.                              Age interval
 no.             64-<65     65-<66     66-<67     67-<68     68-<69     69-<70     70-<71     71-<72 
-----------------------------------------------------------------------------------------------------
 1                5          0          0          4          1          2          0          0  
 3                0          0          0 d        -          -          -          -          - 
 5                12         5          8          2          7          7          2 d        - 
 7                -          -          -          -          -          -          -          - 
 10               15         10         8          17         15         4          20         10  
 11               8          1          14         8          0          11         6          0  
 16               0          0          0          0          1          0          0 d        - 
 17               7          4          0          0          0          0          0          0  
 18               14         10         6          11         13         15         7          8  
 19               0          0 d        -          -          -          -          -          - 
-----------------------------------------------------------------------------------------------------
 N                9          9          8          7          7          7          7          5  
-----------------------------------------------------------------------------------------------------
Mean              6,78       3,33       4,5        6          5,29       5,57       5          3,6  
-----------------------------------------------------------------------------------------------------
S.D.              6,02       4,21       5,32       6,35       6,45       5,74       7,23       4,98  
-----------------------------------------------------------------------------------------------------
S.E.              2,005      1,404      1,88       2,4        2,437      2,17       2,734      2,227  
-----------------------------------------------------------------------------------------------------
d - dead.

                                                                     Page 11 
 
 
 
 
 
Table 2. (Continued)
=====================================================================================================
Indiv.                              Age interval
 no.             72-<73     73-<74     74-<75     75-<76     76-<77     77-<78     78-<79     79-<80 
-----------------------------------------------------------------------------------------------------
 1                0 d        -          -          -          -          -          -          - 
 3                -          -          -          -          -          -          -          - 
 5                -          -          -          -          -          -          -          - 
 7                -          -          -          -          -          -          -          - 
 10               18         10         17         6          16         9          9          8  
 11               3          0          11         0 d        -          -          -          - 
 16               -          -          -          -          -          -          -          - 
 17               0 d        -          -          -          -          -          -          - 
 18               3          8          9          8          9          7          4 d        - 
 19               -          -          -          -          -          -          -          - 
-----------------------------------------------------------------------------------------------------
 N                5          3          3          3          2          2          2          1  
-----------------------------------------------------------------------------------------------------
Mean              4,8        6          12,33      4,67       12,5       8          6,5        8  
-----------------------------------------------------------------------------------------------------
S.D.              7,53       5,29       4,16       4,16       4,95       1,41       3,54       - 
-----------------------------------------------------------------------------------------------------
S.E.              3,367      3,055      2,404      2,404      3,5        1          2,5        - 
-----------------------------------------------------------------------------------------------------
d - dead.

                                                                     Page 12 
 
 
 
 
 
Table 2. (Continued)
=====================================================================================================
Indiv.                              Age interval
 no.             80-<81     81-<82     82-<83     83-<84     84-<85     85-<86     86-<87     87-<88 
-----------------------------------------------------------------------------------------------------
 1                -          -          -          -          -          -          -          - 
 3                -          -          -          -          -          -          -          - 
 5                -          -          -          -          -          -          -          - 
 7                -          -          -          -          -          -          -          - 
 10               17         7          11         14         4          8          11         5 d 
 11               -          -          -          -          -          -          -          - 
 16               -          -          -          -          -          -          -          - 
 17               -          -          -          -          -          -          -          - 
 18               -          -          -          -          -          -          -          - 
 19               -          -          -          -          -          -          -          - 
-----------------------------------------------------------------------------------------------------
 N                1          1          1          1          1          1          1          1  
-----------------------------------------------------------------------------------------------------
Mean              17         7          11         14         4          8          11         5  
-----------------------------------------------------------------------------------------------------
S.D.              -          -          -          -          -          -          -          - 
-----------------------------------------------------------------------------------------------------
S.E.              -          -          -          -          -          -          -          - 
-----------------------------------------------------------------------------------------------------
d - dead.

                                                                     Page 13 
 
 
 
 
 
Table 2. (Continued)
===============================================================================
Indiv.                        Age interval
 no.              Total  Ovi-days Ovi-unit(=n)  Eggs/OU  SE(Eggs/OU)  Adult (d) 
-------------------------------------------------------------------------------
 1                488        54         54         9,04       0,72       73 
 3                258        24         24         10,75      0,95       67 
 5                368        47         47         7,83       0,78       71 
 7                477        33         33         14,45      1,22       59 
 10               576        64         64         9          0,71       88 
 11               558        61         61         9,15       0,6        76 
 16               354        42         42         8,43       0,6        71 
 17               454        45         45         10,09      0,77       73 
 18               449        57         57         7,88       0,63       79 
 19               460        42         42         10,95      0,9        66 
-------------------------------------------------------------------------------
 N                10         10         10         469 OU     469 OU     10 
-------------------------------------------------------------------------------
Mean              444,2      46,9       46,9       9,47 *    -           72,3  
-------------------------------------------------------------------------------
S.D.              95,63      12,53      12,53      5,47 *    -           7,85  
-------------------------------------------------------------------------------
S.E.              30,239     3,962      3,96       0,25 *    -           2,481  
-------------------------------------------------------------------------------
d - dead.
Please read "Note well" messages.
d -dead.
OU - Oviposition time unit.  *: This is the weighted value calculated from the raw data of all individuals.
Maximum of total fecundity = 576 
Maximum of daily fecundity = 28 
Minimum of non-zero fecundity = 258 observed for female no. 3
Maximum of adult age-specific fecundity = 17 at "adult" age 80 
Mean of preadult duration of females = 26,4 
Maximum of age-specific fecundity = 17 at age 106,4  (Preadult duration = 26,4 )
Ovi-units = Oviposition time units
 
*****************************************************************************************************************
Note well!
These means (except the total fecundity, oviposition units, and adult units) are calculated based on
the assumption that all females emerged at the same time and they have been used as adult age-specific
fecundities m(x) in many papers based on the female age-specific life tables (Lewis 1942, Leslie 1945,
Birch 1948, Carey 1993, etc.). However, the developmental rate varies among individuals and this 
variation always results in significant overlapping of stages.  Therefore, these daily mean fecundities
are NOT the true age-specific fecundities and should not be used to calculate the intrinsic rate of 
increase, finite rate, net reproductive rate, mean generation time or to simulate the population growth.
*****************************************************************************************************************
The sum of age-specific mean fecundity is: 573,3349 
It is usually DIFFERENT from the female mean fecundity, i.e. 444,2 .(If they are the same,
it is only a rare coincidence.) The calculation of the adult age-specific mean fecundity here includes ONLY
those individuals survived to female adult.  Thus, the preadult mortality is ignored.  Therefore, it is 
similar to Sum[l(x)*m(x)] with preadult survival rate l(x)=1. According to Chi and Su (2006), for the female
age-specific life table without preadult mortality, the net reproductive Sum[l(x)*m(x)] should equal the 
mean female fecundity (F). This inconsistency shows that the age-specific fecundity m(x) based on the adult
age is wrong and should NOT be used.
 
References:
Chi, H. and H. Liu. 1985. Two new methods for the study of insect population ecology. Bull. Inst. Zool.
     Acad. Sin. 24: 225-240.
Chi, H. 1988. Life-table analysis incorporating both sexes and variable development rates among individuals.
     Environmental Entomology 17: 26-34.
Chi, H. and H. Y. Su. 2006. Age-stage, two-sex life tables of Aphidius gifuensis (Ashmead) (Hymenoptera:
     Braconidae) and its host Myzus persicae (Sulzer) (Homoptera: Aphididae) with mathematical proof of the
     relationship between female fecundity and the net reproductive rate. Environmental Entomology 35(1): 10-21.
Huang, Y. B. and H. Chi. 2012. Age-stage, two-sex life tables of Bactrocera cucurbitae (Coquillett) (Diptera:
     Tephritidae) with a discussion on the problem of applying female age-specific life tables to insect 
     populations. Insect Science 19: 263-273.
Huang, Y. B. and H. Chi. 2013. Life tables of Bactrocera cucurbitae (Diptera: Tephritidae): with an invalidation
     of the jackknife technique. Journal of Applied Entomology 137: 327-339.
Huang, H. W., H. Chi, and C. L. Smith. 2018. Linking demography and consumption of Henosepilachna vigintiocto-
     -punctata (Coleoptera: Coccinellidae) fed on Solanum photeinocarpum: with a new method to project the
     uncertainty of population growth and consumption. Journal of Economic Entomology. 111(1): 1-9.

                                                                     Page 14 
 
 
 
 
 
Table 3. APOP (or APRP) and TPOP (or TPRP) of each reproduced female
(APOP: Adult pre-oviposition period of female adult)
(APRP: Adult pre-reproduction period of female adult)
(TPOP: Total pre-oviposition period of female counted from birth)
(TPRP: Total pre-reproduction period of female counted from birth)
If your insects lay eggs, you should use APOP and TPOP.
If your insects don't lay eggs, you should use APRP and TPRP.
===================================
Indiv. no.  APOP/APRP   TPOP/TPRP
-----------------------------------
     1           8         37 
     3           16        42 
     5           8         35 
     7           10        37 
     10          9         33 
     11          7         30 
     16          9         37 
     17          8         33 
     18          8         35 
     19          9         37 
-----------------------------------
     N           10        10 
-----------------------------------
    Min          7         30 
-----------------------------------
    Max          16        42 
-----------------------------------
    Mean         9,2       35,6 
-----------------------------------
    S.D.         2,5298    3,2387 
-----------------------------------
    S.E.         0,8       1,0242 
-----------------------------------
 
Note well! 
The APOP is calculated based on the adult stage. It assumes
all females emerged at the same time.  This pre-oviposition
period ignores the length of the preadult stage.  It 
should be used with caution.  The TPOP takes the total 
preadult stage into consideration.  The TPOP is the 
true pre-oviposition period.  It can be used to show
the effect of first egg-producing age on the reproductive
value.  But it is not necessarily in coincidence with
the maximum of reproductive value.

                                                                     Page 15 
 
 
 
 
 
Table 4. Age-specific fecundity of each female individual from age 0
====================================================================================================
Indiv.                              Age interval
 no.             0-<1       1-<2       2-<3       3-<4       4-<5       5-<6       6-<7       7-<8 
----------------------------------------------------------------------------------------------------
 1                -          -          -          -          -          -          -          - 
 3                -          -          -          -          -          -          -          - 
 5                -          -          -          -          -          -          -          - 
 7                -          -          -          -          -          -          -          - 
 10               -          -          -          -          -          -          -          - 
 11               -          -          -          -          -          -          -          - 
 16               -          -          -          -          -          -          -          - 
 17               -          -          -          -          -          -          -          - 
 18               -          -          -          -          -          -          -          - 
 19               -          -          -          -          -          -          -          - 
----------------------------------------------------------------------------------------------------
Female            -          -          -          -          -          -          -          - 
----------------------------------------------------------------------------------------------------
Total             23         23         23         23         23         23         23         23  
----------------------------------------------------------------------------------------------------
Mean             -          -          -          -          -          -          -          - 
----------------------------------------------------------------------------------------------------
S.D.              -          -          -          -          -          -          -          - 
----------------------------------------------------------------------------------------------------
S.E.              -          -          -          -          -          -          -          - 
----------------------------------------------------------------------------------------------------
d - dead.

                                                                     Page 16 
 
 
 
 
 
Table 4 (Continued)
====================================================================================================
Indiv.                              Age interval
 no.             8-<9       9-<10      10-<11     11-<12     12-<13     13-<14     14-<15     15-<16 
----------------------------------------------------------------------------------------------------
 1                -          -          -          -          -          -          -          - 
 3                -          -          -          -          -          -          -          - 
 5                -          -          -          -          -          -          -          - 
 7                -          -          -          -          -          -          -          - 
 10               -          -          -          -          -          -          -          - 
 11               -          -          -          -          -          -          -          - 
 16               -          -          -          -          -          -          -          - 
 17               -          -          -          -          -          -          -          - 
 18               -          -          -          -          -          -          -          - 
 19               -          -          -          -          -          -          -          - 
----------------------------------------------------------------------------------------------------
Female            -          -          -          -          -          -          -          - 
----------------------------------------------------------------------------------------------------
Total             23         23         23         23         23         23         23         23  
----------------------------------------------------------------------------------------------------
Mean             -          -          -          -          -          -          -          - 
----------------------------------------------------------------------------------------------------
S.D.              -          -          -          -          -          -          -          - 
----------------------------------------------------------------------------------------------------
S.E.              -          -          -          -          -          -          -          - 
----------------------------------------------------------------------------------------------------
d - dead.

                                                                     Page 17 
 
 
 
 
 
Table 4 (Continued)
====================================================================================================
Indiv.                              Age interval
 no.             16-<17     17-<18     18-<19     19-<20     20-<21     21-<22     22-<23     23-<24 
----------------------------------------------------------------------------------------------------
 1                -          -          -          -          -          -          -          - 
 3                -          -          -          -          -          -          -          - 
 5                -          -          -          -          -          -          -          - 
 7                -          -          -          -          -          -          -          - 
 10               -          -          -          -          -          -          -          - 
 11               -          -          -          -          -          -          -          0  
 16               -          -          -          -          -          -          -          - 
 17               -          -          -          -          -          -          -          - 
 18               -          -          -          -          -          -          -          - 
 19               -          -          -          -          -          -          -          - 
----------------------------------------------------------------------------------------------------
Female            -          -          -          -          -          -          0          1  
----------------------------------------------------------------------------------------------------
Total             23         23         23         22         22         21         21         20  
----------------------------------------------------------------------------------------------------
Mean             -          -          -          -          -          -          -           0  
----------------------------------------------------------------------------------------------------
S.D.              -          -          -          -          -          -          -          - 
----------------------------------------------------------------------------------------------------
S.E.              -          -          -          -          -          -          -          - 
----------------------------------------------------------------------------------------------------
d - dead.

                                                                     Page 18 
 
 
 
 
 
Table 4 (Continued)
====================================================================================================
Indiv.                              Age interval
 no.             24-<25     25-<26     26-<27     27-<28     28-<29     29-<30     30-<31     31-<32 
----------------------------------------------------------------------------------------------------
 1                -          -          -          -          -          0          0          0  
 3                -          -          0          0          0          0          0          0  
 5                -          -          -          0          0          0          0          0  
 7                -          -          -          0          0          0          0          0  
 10               0          0          0          0          0          0          0          0  
 11               0          0          0          0          0          0          2          2  
 16               -          -          -          -          0          0          0          0  
 17               -          0          0          0          0          0          0          0  
 18               -          -          -          0          0          0          0          0  
 19               -          -          -          -          0          0          0          0  
----------------------------------------------------------------------------------------------------
Female            2          3          4          7          9          10         10         10  
----------------------------------------------------------------------------------------------------
Total             20         20         19         19         19         19         18         18  
----------------------------------------------------------------------------------------------------
Mean              0          0          0          0          0          0          0,2        0,2  
----------------------------------------------------------------------------------------------------
S.D.              0          0          0          0          0          0          0,6325     0,6325  
----------------------------------------------------------------------------------------------------
S.E.              0          0          0          0          0          0          0,2        0,2  
----------------------------------------------------------------------------------------------------
d - dead.

                                                                     Page 19 
 
 
 
 
 
Table 4 (Continued)
====================================================================================================
Indiv.                              Age interval
 no.             32-<33     33-<34     34-<35     35-<36     36-<37     37-<38     38-<39     39-<40 
----------------------------------------------------------------------------------------------------
 1                0          0          0          0          0          7          11         6  
 3                0          0          0          0          0          0          0          0  
 5                0          0          0          5          1          0          0          1  
 7                0          0          0          0          0          1          1          0  
 10               0          1          0          0          0          0          2          0  
 11               11         13         3          15         11         0          25         7  
 16               0          0          0          0          0          6          3          0  
 17               0          6          3          7          5          0          12         0  
 18               0          0          0          3          0          0          1          0  
 19               0          0          0          0          0          1          7          11  
----------------------------------------------------------------------------------------------------
Female            10         10         10         10         10         10         10         10  
----------------------------------------------------------------------------------------------------
Total             18         18         18         18         18         18         18         18  
----------------------------------------------------------------------------------------------------
Mean              1,1        2          0,6        3          1,7        1,5        6,2        2,5  
----------------------------------------------------------------------------------------------------
S.D.              3,4785     4,2947     1,2649     4,9216     3,6225     2,6771     7,9554     4,0069  
----------------------------------------------------------------------------------------------------
S.E.              1,1        1,3581     0,4        1,5563     1,1455     0,8466     2,5157     1,2671  
----------------------------------------------------------------------------------------------------
d - dead.

                                                                     Page 20 
 
 
 
 
 
Table 4 (Continued)
====================================================================================================
Indiv.                              Age interval
 no.             40-<41     41-<42     42-<43     43-<44     44-<45     45-<46     46-<47     47-<48 
----------------------------------------------------------------------------------------------------
 1                0          0          8          16         17         22         14         13  
 3                0          0          1          0          0          0          0          0  
 5                3          0          0          1          0          1          0          3  
 7                0          0          15         8          0          14         24         9  
 10               0          0          0          0          2          0          2          5  
 11               12         9          7          2          5          13         9          7  
 16               0          4          8          9          12         7          7          0  
 17               6          3          12         6          0          13         16         8  
 18               2          0          0          0          1          0          1          4  
 19               0          0          13         12         7          13         22         11  
----------------------------------------------------------------------------------------------------
Female            10         10         10         10         10         10         10         10  
----------------------------------------------------------------------------------------------------
Total             18         18         18         18         18         18         18         18  
----------------------------------------------------------------------------------------------------
Mean              2,3        1,6        6,4        5,4        4,4        8,3        9,5        6  
----------------------------------------------------------------------------------------------------
S.D.              3,9455     2,9889     5,8348     5,7194     5,9479     7,8038     9,0952     4,397  
----------------------------------------------------------------------------------------------------
S.E.              1,2477     0,9452     1,8451     1,8086     1,8809     2,4678     2,8761     1,3904  
----------------------------------------------------------------------------------------------------
d - dead.

                                                                     Page 21 
 
 
 
 
 
Table 4 (Continued)
====================================================================================================
Indiv.                              Age interval
 no.             48-<49     49-<50     50-<51     51-<52     52-<53     53-<54     54-<55     55-<56 
----------------------------------------------------------------------------------------------------
 1                0          1          8          6          10         3          12         4  
 3                0          0          1          0          10         11         8          16  
 5                0          0          2          6          2          0          6          6  
 7                7          11         15         5          10         12         21         16  
 10               1          2          6          10         3          0          1          1  
 11               16         1          8          10         6          10         8          12  
 16               0          4          3          5          7          11         8          10  
 17               11         8          12         6          8          11         15         14  
 18               0          1          3          8          3          0          1          6  
 19               0          1          8          15         10         7          20         10  
----------------------------------------------------------------------------------------------------
Female            10         10         10         10         10         10         10         10  
----------------------------------------------------------------------------------------------------
Total             18         18         18         18         18         18         17         17  
----------------------------------------------------------------------------------------------------
Mean              3,5        2,9        6,6        7,1        6,9        6,5        10         9,5  
----------------------------------------------------------------------------------------------------
S.D.              5,8166     3,7253     4,5265     3,9847     3,2472     5,1908     6,9921     5,1478  
----------------------------------------------------------------------------------------------------
S.E.              1,8394     1,178      1,4314     1,2601     1,0269     1,6415     2,2111     1,6279  
----------------------------------------------------------------------------------------------------
d - dead.

                                                                     Page 22 
 
 
 
 
 
Table 4 (Continued)
====================================================================================================
Indiv.                              Age interval
 no.             56-<57     57-<58     58-<59     59-<60     60-<61     61-<62     62-<63     63-<64 
----------------------------------------------------------------------------------------------------
 1                3          9          5          17         9          7          7          4  
 3                12         12         11         14         11         11         16         20  
 5                0          10         0          0          9          8          16         10  
 7                0          23         16         0          28         0          22         23  
 10               1          9          2          0          1          0          4          7  
 11               5          13         0          15         6          16         14         10  
 16               13         8          14         10         11         9          7          12  
 17               0          18         8          0          17         0          22         20  
 18               0          9          1          0          1          8          10         9  
 19               6          17         10         9          23         0          16         4  
----------------------------------------------------------------------------------------------------
Female            10         10         10         10         10         10         10         10  
----------------------------------------------------------------------------------------------------
Total             17         17         17         17         17         17         17         17  
----------------------------------------------------------------------------------------------------
Mean              4          12,8       6,7        6,5        11,6       5,9        13,4       11,9  
----------------------------------------------------------------------------------------------------
S.D.              4,9889     4,9844     5,9451     7,215      8,8091     5,646      6,2397     6,8223  
----------------------------------------------------------------------------------------------------
S.E.              1,5776     1,5762     1,88       2,2816     2,7857     1,7854     1,9732     2,1574  
----------------------------------------------------------------------------------------------------
d - dead.

                                                                     Page 23 
 
 
 
 
 
Table 4 (Continued)
====================================================================================================
Indiv.                              Age interval
 no.             64-<65     65-<66     66-<67     67-<68     68-<69     69-<70     70-<71     71-<72 
----------------------------------------------------------------------------------------------------
 1                7          16         9          15         6          17         11         13  
 3                12         12         14         12         10         15         14         5  
 5                12         13         0          23         0          5          2          0  
 7                12         11         13         17         5          22         11         12  
 10               6          4          2          1          0          0          9          21  
 11               3          14         17         8          8          14         3          0  
 16               18         12         13         10         16         10         14         9  
 17               8          13         17         8          7          20         7          0  
 18               10         8          1          12         0          3          5          0  
 19               12         16         9          13         6          11         17         4  
----------------------------------------------------------------------------------------------------
Female            10         10         10         10         10         10         10         10  
----------------------------------------------------------------------------------------------------
Total             17         17         17         17         17         17         17         17  
----------------------------------------------------------------------------------------------------
Mean              10         11,9       9,5        11,9       5,8        11,7       9,3        6,4  
----------------------------------------------------------------------------------------------------
S.D.              4,1899     3,6347     6,4679     5,8963     5,0509     7,3037     5,0122     7,1988  
----------------------------------------------------------------------------------------------------
S.E.              1,325      1,1494     2,0453     1,8646     1,5972     2,3096     1,585      2,2764  
----------------------------------------------------------------------------------------------------
d - dead.

                                                                     Page 24 
 
 
 
 
 
Table 4 (Continued)
====================================================================================================
Indiv.                              Age interval
 no.             72-<73     73-<74     74-<75     75-<76     76-<77     77-<78     78-<79     79-<80 
----------------------------------------------------------------------------------------------------
 1                4          12         9          18         3          21         10         9  
 3                6          4          0          0          0          0          0          0  
 5                21         10         9          11         13         11         5          19  
 7                20         14         11         22         0          26         0          0  
 10               15         9          14         12         14         13         16         17  
 11               13         11         12         13         7          7          12         11  
 16               8          7          11         2          0          0          0          7  
 17               16         12         10         14         0          16         6          5  
 18               20         10         14         11         13         11         5          16  
 19               20         12         11         20         0          22         9          0  
----------------------------------------------------------------------------------------------------
Female            10         10         10         10         10         10         10         10  
----------------------------------------------------------------------------------------------------
Total             17         17         17         17         17         17         17         16  
----------------------------------------------------------------------------------------------------
Mean              14,3       10,1       10,1       12,3       5          12,7       6,3        8,4  
----------------------------------------------------------------------------------------------------
S.D.              6,343      2,8848     3,9567     7,0719     6,1644     8,845      5,4782     7,2755  
----------------------------------------------------------------------------------------------------
S.E.              2,0058     0,9123     1,2512     2,2363     1,9494     2,797      1,7324     2,3007  
----------------------------------------------------------------------------------------------------
d - dead.

                                                                     Page 25 
 
 
 
 
 
Table 4 (Continued)
====================================================================================================
Indiv.                              Age interval
 no.             80-<81     81-<82     82-<83     83-<84     84-<85     85-<86     86-<87     87-<88 
----------------------------------------------------------------------------------------------------
 1                14         5          3          13         7          4          4          15  
 3                0          0          0          0          0          0          0          0  
 5                0          16         7          13         3          5          8          8  
 7                0          0          0          0          0          0 d                    
 10               5          17         8          14         15         14         8          13  
 11               5          9          2          10         4          10         0          8  
 16               0          0          10         7          2          0          6          0  
 17               0          3          0          5          0          5          0          4  
 18               0          15         7          14         14         3          8          10  
 19               7          3          0          4          7          0          4          0  
----------------------------------------------------------------------------------------------------
Female            10         10         10         10         10         10         9          9  
----------------------------------------------------------------------------------------------------
Total             16         16         16         16         16         16         15         15  
----------------------------------------------------------------------------------------------------
Mean              3,1        6,8        3,7        8          5,2        4,1        4,22       6,44  
----------------------------------------------------------------------------------------------------
S.D.              4,7011     6,925      3,9172     5,5777     5,5538     4,7481     3,5277     5,747  
----------------------------------------------------------------------------------------------------
S.E.              1,4866     2,1899     1,2387     1,7638     1,7563     1,5015     1,1759     1,9157  
----------------------------------------------------------------------------------------------------
d - dead.

                                                                     Page 26 
 
 
 
 
 
Table 4 (Continued)
====================================================================================================
Indiv.                              Age interval
 no.             88-<89     89-<90     90-<91     91-<92     92-<93     93-<94     94-<95     95-<96 
----------------------------------------------------------------------------------------------------
 1                0          8          0          0          4          5          0          0  
 3                0          0          0          0          0 d                               
 5                10         6          5          12         5          8          2          7  
 7                                                                                              
 10               15         10         8          17         15         4          20         10  
 11               1          14         8          0          11         6          0          3  
 16               0          0          0          3          0          0          0          0  
 17               0          7          4          0          0          0          0          0  
 18               15         13         7          14         10         6          11         13  
 19               0          0          0          0          0          0 d                    
----------------------------------------------------------------------------------------------------
Female            9          9          9          9          9          8          7          7  
----------------------------------------------------------------------------------------------------
Total             15         15         15         15         15         14         12         12  
----------------------------------------------------------------------------------------------------
Mean              4,56       6,44       3,56       5,11       5          3,62       4,71       4,71  
----------------------------------------------------------------------------------------------------
S.D.              6,7474     5,4798     3,6094     7,0966     5,7228     3,2043     7,8467     5,3452  
----------------------------------------------------------------------------------------------------
S.E.              2,2491     1,8266     1,2031     2,3655     1,9076     1,1329     2,9658     2,0203  
----------------------------------------------------------------------------------------------------
d - dead.

                                                                     Page 27 
 
 
 
 
 
Table 4 (Continued)
====================================================================================================
Indiv.                              Age interval
 no.             96-<97     97-<98     98-<99     99-<100    100-<101   101-<102   102-<103   103-<104 
----------------------------------------------------------------------------------------------------
 1                4          1          2          0          0          0 d                    
 3                                                                                              
 5                7          2 d                                                                
 7                                                                                              
 10               18         10         17         6          16         9          9          8  
 11               0          11         0 d                                                     
 16               1          0          0 d                                                     
 17               0          0 d                                                                
 18               15         7          8          3          8          9          8          9  
 19                                                                                             
----------------------------------------------------------------------------------------------------
Female            7          7          5          3          3          3          2          2  
----------------------------------------------------------------------------------------------------
Total             12         12         10         7          7          7          5          4  
----------------------------------------------------------------------------------------------------
Mean              6,43       4,43       5,4        3          8          6          8,5        8,5  
----------------------------------------------------------------------------------------------------
S.D.              7,3679     4,7909     7,2664     3          8          5,1962     0,7071     0,7071  
----------------------------------------------------------------------------------------------------
S.E.              2,7848     1,8108     3,2496     1,7321     4,6188     3          0,5        0,5  
----------------------------------------------------------------------------------------------------
d - dead.

                                                                     Page 28 
 
 
 
 
 
Table 4 (Continued)
====================================================================================================
Indiv.                              Age interval
 no.             104-<105   105-<106   106-<107   107-<108   108-<109   109-<110   110-<111   111-<112 
----------------------------------------------------------------------------------------------------
 1                                                                                              
 3                                                                                              
 5                                                                                              
 7                                                                                              
 10               17         7          11         14         4          8          11         5 d 
 11                                                                                             
 16                                                                                             
 17                                                                                             
 18               7          4 d                                                                
 19                                                                                             
----------------------------------------------------------------------------------------------------
Female            2          2          1          1          1          1          1          - 
----------------------------------------------------------------------------------------------------
Total             3          3          1          1          1          1          1          1  
----------------------------------------------------------------------------------------------------
Mean              12         5,5        11         14         4          8          11         5  
----------------------------------------------------------------------------------------------------
S.D.              7,0711     2,1213     -          -          -          -          -          - 
----------------------------------------------------------------------------------------------------
S.E.              5          1,5        -          -          -          -          -          - 
----------------------------------------------------------------------------------------------------
d - dead.

                                                                     Page 29 
 
 
 
 
 
Table 4 (Continued)
=============================================
Indiv.               Age interval
 no.              Total    Ovi-units   Adult 
---------------------------------------------
 1                488        54         73 
 3                258        24         67 
 5                368        47         71 
 7                477        33         59 
 10               576        64         88 
 11               558        61         76 
 16               354        42         71 
 17               454        45         73 
 18               449        57         79 
 19               460        42         66 
---------------------------------------------
Female            10         10         10 
---------------------------------------------
Total             10         10         10 
---------------------------------------------
Mean              444,2      46,9       72,3  
---------------------------------------------
S.D.              95,63      12,53      7,85  
---------------------------------------------
S.E.              30,239     3,962      2,481  
---------------------------------------------
d - dead.
Maximum life-long fecundity = 576 (individual no. 10)
Maximum of female age-specific mean fecundity [f(x,j)] = 14,3 at age 72 
Ovi-units = Number of time units that individual produced offspring
 
***********************************************************************************
Note well!
These are the TRUE age-specific fecundities of females with age indexed from birth.
You can see the differences between Table 2 and Table 4.  The maximum of
the age-specific fecunity is completely consistent with that in matrix Ft(x,j).
-----------------------------------------------------------------------------------
If you use the female age-specific life table and construct the m(x) based on 
adult age (Table 2), the the maximum m(x) will be at age 106,4 ,
which is generally different from the age of max. F(x,j) counted from birth (i.e., 72 )
***********************************************************************************
Attention! The problem is not "how different", it is a matter of right and wrong.
***********************************************************************************
 

                                                                     Page 30 


Table 5. Age-stage-specific survival - Actual number (Matrix N)
=============================================================================
Age     Egg      L1       L2       L3       L4       L5       Female   Male
(x)     j=1      j=2      j=3      j=4      j=5      j=6      j=7      j=8 
-----------------------------------------------------------------------------
 0       23       -        -        -        -        -        -        - 
 1       23       -        -        -        -        -        -        - 
 2       23       -        -        -        -        -        -        - 
 3       23       -        -        -        -        -        -        - 
 4       23       -        -        -        -        -        -        - 
 5       23       -        -        -        -        -        -        - 
 6       23       -        -        -        -        -        -        - 
 7       23       -        -        -        -        -        -        - 
 8       22       1        -        -        -        -        -        - 
 9       20       3        -        -        -        -        -        - 
 10      -        23       -        -        -        -        -        - 
 11      -        23       -        -        -        -        -        - 
 12      -        18       5        -        -        -        -        - 
 13      -        6        16       1        -        -        -        - 
 14      -        1        15       7        -        -        -        - 
 15      -        -        5        17       1        -        -        - 
 16      -        -        1        13       9        -        -        - 
 17      -        -        -        8        15       -        -        - 
 18      -        -        -        3        19       1        -        - 
 19      -        -        -        1        19       2        -        - 
 20      -        -        -        -        14       8        -        - 
 21      -        -        -        -        8        13       -        - 
 22      -        -        -        -        3        18       -        - 
 23      -        -        -        -        1        18       1        - 
 24      -        -        -        -        1        17       2        - 
 25      -        -        -        -        1        14       3        2  
 26      -        -        -        -        -        9        4        6  
 27      -        -        -        -        -        4        7        8  
 28      -        -        -        -        -        2        9        8  
 29      -        -        -        -        -        -        10       9  
 30      -        -        -        -        -        -        10       8  
 31      -        -        -        -        -        -        10       8  
 32      -        -        -        -        -        -        10       8  
 33      -        -        -        -        -        -        10       8  
 34      -        -        -        -        -        -        10       8  
 35      -        -        -        -        -        -        10       8  
 36      -        -        -        -        -        -        10       8  
 37      -        -        -        -        -        -        10       8  
 38      -        -        -        -        -        -        10       8  
 39      -        -        -        -        -        -        10       8  
 40      -        -        -        -        -        -        10       8  
 41      -        -        -        -        -        -        10       8  
 42      -        -        -        -        -        -        10       8  
 43      -        -        -        -        -        -        10       8  
 44      -        -        -        -        -        -        10       8  
 45      -        -        -        -        -        -        10       8  
 46      -        -        -        -        -        -        10       8  
 47      -        -        -        -        -        -        10       8  
 48      -        -        -        -        -        -        10       8  
 49      -        -        -        -        -        -        10       8  
 50      -        -        -        -        -        -        10       8  
 51      -        -        -        -        -        -        10       8  
 52      -        -        -        -        -        -        10       8  
 53      -        -        -        -        -        -        10       8  
 54      -        -        -        -        -        -        10       7  
 55      -        -        -        -        -        -        10       7  
 56      -        -        -        -        -        -        10       7  
 57      -        -        -        -        -        -        10       7  
 58      -        -        -        -        -        -        10       7  
 59      -        -        -        -        -        -        10       7  
 60      -        -        -        -        -        -        10       7  
 61      -        -        -        -        -        -        10       7  
 62      -        -        -        -        -        -        10       7  
 63      -        -        -        -        -        -        10       7  
 64      -        -        -        -        -        -        10       7  
 65      -        -        -        -        -        -        10       7  
 66      -        -        -        -        -        -        10       7  
 67      -        -        -        -        -        -        10       7  
 68      -        -        -        -        -        -        10       7  
 69      -        -        -        -        -        -        10       7  
 70      -        -        -        -        -        -        10       7  
 71      -        -        -        -        -        -        10       7  
 72      -        -        -        -        -        -        10       7  
 73      -        -        -        -        -        -        10       7  
 74      -        -        -        -        -        -        10       7  
 75      -        -        -        -        -        -        10       7  
 76      -        -        -        -        -        -        10       7  
 77      -        -        -        -        -        -        10       7  
 78      -        -        -        -        -        -        10       7  
 79      -        -        -        -        -        -        10       6  
 80      -        -        -        -        -        -        10       6  
 81      -        -        -        -        -        -        10       6  
 82      -        -        -        -        -        -        10       6  
 83      -        -        -        -        -        -        10       6  
 84      -        -        -        -        -        -        10       6  
 85      -        -        -        -        -        -        10       6  
 86      -        -        -        -        -        -        9        6  
 87      -        -        -        -        -        -        9        6  
 88      -        -        -        -        -        -        9        6  
 89      -        -        -        -        -        -        9        6  
 90      -        -        -        -        -        -        9        6  
 91      -        -        -        -        -        -        9        6  
 92      -        -        -        -        -        -        9        6  
 93      -        -        -        -        -        -        8        6  
 94      -        -        -        -        -        -        7        5  
 95      -        -        -        -        -        -        7        5  
 96      -        -        -        -        -        -        7        5  
 97      -        -        -        -        -        -        7        5  
 98      -        -        -        -        -        -        5        5  
 99      -        -        -        -        -        -        3        4  
 100     -        -        -        -        -        -        3        4  
 101     -        -        -        -        -        -        3        4  
 102     -        -        -        -        -        -        2        3  
 103     -        -        -        -        -        -        2        2  
 104     -        -        -        -        -        -        2        1  
 105     -        -        -        -        -        -        2        1  
 106     -        -        -        -        -        -        1        - 
 107     -        -        -        -        -        -        1        - 
 108     -        -        -        -        -        -        1        - 
 109     -        -        -        -        -        -        1        - 
 110     -        -        -        -        -        -        1        - 
 111     -        -        -        -        -        -        1        - 
-----------------------------------------------------------------------------
All individuals are dead on 112 days.
Sum[n(x,j)]= 1847. This is the mean longevity of all individuals.
(Sum[n(x,j)]/23= 80,304347826087. It is the mean longevity.

                                                                     Page 31 


Table 6. Age-stage-specific survival - Actual number (Matrix N) with sum
=============================================================================
Age     Egg      L1       L2       L3       L4       L5       Female   Male      Sum
(x)     j=1      j=2      j=3      j=4      j=5      j=6      j=7      j=8 
-----------------------------------------------------------------------------
 0       23       -        -        -        -        -        -        -        23 
 1       23       -        -        -        -        -        -        -        23 
 2       23       -        -        -        -        -        -        -        23 
 3       23       -        -        -        -        -        -        -        23 
 4       23       -        -        -        -        -        -        -        23 
 5       23       -        -        -        -        -        -        -        23 
 6       23       -        -        -        -        -        -        -        23 
 7       23       -        -        -        -        -        -        -        23 
 8       22       1        -        -        -        -        -        -        23 
 9       20       3        -        -        -        -        -        -        23 
 10      -        23       -        -        -        -        -        -        23 
 11      -        23       -        -        -        -        -        -        23 
 12      -        18       5        -        -        -        -        -        23 
 13      -        6        16       1        -        -        -        -        23 
 14      -        1        15       7        -        -        -        -        23 
 15      -        -        5        17       1        -        -        -        23 
 16      -        -        1        13       9        -        -        -        23 
 17      -        -        -        8        15       -        -        -        23 
 18      -        -        -        3        19       1        -        -        23 
 19      -        -        -        1        19       2        -        -        22 
 20      -        -        -        -        14       8        -        -        22 
 21      -        -        -        -        8        13       -        -        21 
 22      -        -        -        -        3        18       -        -        21 
 23      -        -        -        -        1        18       1        -        20 
 24      -        -        -        -        1        17       2        -        20 
 25      -        -        -        -        1        14       3        2        20 
 26      -        -        -        -        -        9        4        6        19 
 27      -        -        -        -        -        4        7        8        19 
 28      -        -        -        -        -        2        9        8        19 
 29      -        -        -        -        -        -        10       9        19 
 30      -        -        -        -        -        -        10       8        18 
 31      -        -        -        -        -        -        10       8        18 
 32      -        -        -        -        -        -        10       8        18 
 33      -        -        -        -        -        -        10       8        18 
 34      -        -        -        -        -        -        10       8        18 
 35      -        -        -        -        -        -        10       8        18 
 36      -        -        -        -        -        -        10       8        18 
 37      -        -        -        -        -        -        10       8        18 
 38      -        -        -        -        -        -        10       8        18 
 39      -        -        -        -        -        -        10       8        18 
 40      -        -        -        -        -        -        10       8        18 
 41      -        -        -        -        -        -        10       8        18 
 42      -        -        -        -        -        -        10       8        18 
 43      -        -        -        -        -        -        10       8        18 
 44      -        -        -        -        -        -        10       8        18 
 45      -        -        -        -        -        -        10       8        18 
 46      -        -        -        -        -        -        10       8        18 
 47      -        -        -        -        -        -        10       8        18 
 48      -        -        -        -        -        -        10       8        18 
 49      -        -        -        -        -        -        10       8        18 
 50      -        -        -        -        -        -        10       8        18 
 51      -        -        -        -        -        -        10       8        18 
 52      -        -        -        -        -        -        10       8        18 
 53      -        -        -        -        -        -        10       8        18 
 54      -        -        -        -        -        -        10       7        17 
 55      -        -        -        -        -        -        10       7        17 
 56      -        -        -        -        -        -        10       7        17 
 57      -        -        -        -        -        -        10       7        17 
 58      -        -        -        -        -        -        10       7        17 
 59      -        -        -        -        -        -        10       7        17 
 60      -        -        -        -        -        -        10       7        17 
 61      -        -        -        -        -        -        10       7        17 
 62      -        -        -        -        -        -        10       7        17 
 63      -        -        -        -        -        -        10       7        17 
 64      -        -        -        -        -        -        10       7        17 
 65      -        -        -        -        -        -        10       7        17 
 66      -        -        -        -        -        -        10       7        17 
 67      -        -        -        -        -        -        10       7        17 
 68      -        -        -        -        -        -        10       7        17 
 69      -        -        -        -        -        -        10       7        17 
 70      -        -        -        -        -        -        10       7        17 
 71      -        -        -        -        -        -        10       7        17 
 72      -        -        -        -        -        -        10       7        17 
 73      -        -        -        -        -        -        10       7        17 
 74      -        -        -        -        -        -        10       7        17 
 75      -        -        -        -        -        -        10       7        17 
 76      -        -        -        -        -        -        10       7        17 
 77      -        -        -        -        -        -        10       7        17 
 78      -        -        -        -        -        -        10       7        17 
 79      -        -        -        -        -        -        10       6        16 
 80      -        -        -        -        -        -        10       6        16 
 81      -        -        -        -        -        -        10       6        16 
 82      -        -        -        -        -        -        10       6        16 
 83      -        -        -        -        -        -        10       6        16 
 84      -        -        -        -        -        -        10       6        16 
 85      -        -        -        -        -        -        10       6        16 
 86      -        -        -        -        -        -        9        6        15 
 87      -        -        -        -        -        -        9        6        15 
 88      -        -        -        -        -        -        9        6        15 
 89      -        -        -        -        -        -        9        6        15 
 90      -        -        -        -        -        -        9        6        15 
 91      -        -        -        -        -        -        9        6        15 
 92      -        -        -        -        -        -        9        6        15 
 93      -        -        -        -        -        -        8        6        14 
 94      -        -        -        -        -        -        7        5        12 
 95      -        -        -        -        -        -        7        5        12 
 96      -        -        -        -        -        -        7        5        12 
 97      -        -        -        -        -        -        7        5        12 
 98      -        -        -        -        -        -        5        5        10 
 99      -        -        -        -        -        -        3        4        7 
 100     -        -        -        -        -        -        3        4        7 
 101     -        -        -        -        -        -        3        4        7 
 102     -        -        -        -        -        -        2        3        5 
 103     -        -        -        -        -        -        2        2        4 
 104     -        -        -        -        -        -        2        1        3 
 105     -        -        -        -        -        -        2        1        3 
 106     -        -        -        -        -        -        1        -        1 
 107     -        -        -        -        -        -        1        -        1 
 108     -        -        -        -        -        -        1        -        1 
 109     -        -        -        -        -        -        1        -        1 
 110     -        -        -        -        -        -        1        -        1 
 111     -        -        -        -        -        -        1        -        1 
-----------------------------------------------------------------------------
All individuals are dead on 112 days.
Sum[n(x,j)]= 1847. This is the mean longevity of all individuals.
(Sum[n(x,j)]/23= 80,304347826087. It is the mean longevity.

                                                                     Page 32 

Table 7. Age-stage-specific growth probability g(x,j) (Matrix G)
=============================================================================
 Age    Egg      L1       L2       L3       L4       L5       Female   Male
 (x)    j=1      j=2      j=3      j=4      j=5      j=6      j=7      j=8 
-----------------------------------------------------------------------------
 0       1         -        -        -        -        -        -        - 
 1       1         -        -        -        -        -        -        - 
 2       1         -        -        -        -        -        -        - 
 3       1         -        -        -        -        -        -        - 
 4       1         -        -        -        -        -        -        - 
 5       1         -        -        -        -        -        -        - 
 6       1         -        -        -        -        -        -        - 
 7       0,9565    -        -        -        -        -        -        - 
 8       0,9091   1         -        -        -        -        -        - 
 9       0        1         -        -        -        -        -        - 
 10       -       1         -        -        -        -        -        - 
 11       -       0,7826    -        -        -        -        -        - 
 12       -       0,3333   0,8       -        -        -        -        - 
 13       -       0,1667   0,625    1         -        -        -        - 
 14       -       0        0,2667   0,8571    -        -        -        - 
 15       -        -       0,2      0,5294   1         -        -        - 
 16       -        -       0        0,5385   1         -        -        - 
 17       -        -        -       0,375    0,9333    -        -        - 
 18       -        -        -       0,3333   0,8947   1         -        - 
 19       -        -        -       0        0,6842   1         -        - 
 20       -        -        -        -       0,5714   1         -        - 
 21       -        -        -        -       0,375    1         -        - 
 22       -        -        -        -       0,3333   0,8889    -        - 
 23       -        -        -        -       1        0,9444   1         - 
 24       -        -        -        -       1        0,8235   1         - 
 25       -        -        -        -       0        0,5714   1        0,5  
 26       -        -        -        -        -       0,4444   1        1  
 27       -        -        -        -        -       0,5      1        1  
 28       -        -        -        -        -       0        1        1  
 29       -        -        -        -        -        -       1        0,8889  
 30       -        -        -        -        -        -       1        1  
 31       -        -        -        -        -        -       1        1  
 32       -        -        -        -        -        -       1        1  
 33       -        -        -        -        -        -       1        1  
 34       -        -        -        -        -        -       1        1  
 35       -        -        -        -        -        -       1        1  
 36       -        -        -        -        -        -       1        1  
 37       -        -        -        -        -        -       1        1  
 38       -        -        -        -        -        -       1        1  
 39       -        -        -        -        -        -       1        1  
 40       -        -        -        -        -        -       1        1  
 41       -        -        -        -        -        -       1        1  
 42       -        -        -        -        -        -       1        1  
 43       -        -        -        -        -        -       1        1  
 44       -        -        -        -        -        -       1        1  
 45       -        -        -        -        -        -       1        1  
 46       -        -        -        -        -        -       1        1  
 47       -        -        -        -        -        -       1        1  
 48       -        -        -        -        -        -       1        1  
 49       -        -        -        -        -        -       1        1  
 50       -        -        -        -        -        -       1        1  
 51       -        -        -        -        -        -       1        1  
 52       -        -        -        -        -        -       1        1  
 53       -        -        -        -        -        -       1        0,875  
 54       -        -        -        -        -        -       1        1  
 55       -        -        -        -        -        -       1        1  
 56       -        -        -        -        -        -       1        1  
 57       -        -        -        -        -        -       1        1  
 58       -        -        -        -        -        -       1        1  
 59       -        -        -        -        -        -       1        1  
 60       -        -        -        -        -        -       1        1  
 61       -        -        -        -        -        -       1        1  
 62       -        -        -        -        -        -       1        1  
 63       -        -        -        -        -        -       1        1  
 64       -        -        -        -        -        -       1        1  
 65       -        -        -        -        -        -       1        1  
 66       -        -        -        -        -        -       1        1  
 67       -        -        -        -        -        -       1        1  
 68       -        -        -        -        -        -       1        1  
 69       -        -        -        -        -        -       1        1  
 70       -        -        -        -        -        -       1        1  
 71       -        -        -        -        -        -       1        1  
 72       -        -        -        -        -        -       1        1  
 73       -        -        -        -        -        -       1        1  
 74       -        -        -        -        -        -       1        1  
 75       -        -        -        -        -        -       1        1  
 76       -        -        -        -        -        -       1        1  
 77       -        -        -        -        -        -       1        1  
 78       -        -        -        -        -        -       1        0,8571  
 79       -        -        -        -        -        -       1        1  
 80       -        -        -        -        -        -       1        1  
 81       -        -        -        -        -        -       1        1  
 82       -        -        -        -        -        -       1        1  
 83       -        -        -        -        -        -       1        1  
 84       -        -        -        -        -        -       1        1  
 85       -        -        -        -        -        -       0,9      1  
 86       -        -        -        -        -        -       1        1  
 87       -        -        -        -        -        -       1        1  
 88       -        -        -        -        -        -       1        1  
 89       -        -        -        -        -        -       1        1  
 90       -        -        -        -        -        -       1        1  
 91       -        -        -        -        -        -       1        1  
 92       -        -        -        -        -        -       0,8889   1  
 93       -        -        -        -        -        -       0,875    0,8333  
 94       -        -        -        -        -        -       1        1  
 95       -        -        -        -        -        -       1        1  
 96       -        -        -        -        -        -       1        1  
 97       -        -        -        -        -        -       0,7143   1  
 98       -        -        -        -        -        -       0,6      0,8  
 99       -        -        -        -        -        -       1        1  
 100      -        -        -        -        -        -       1        1  
 101      -        -        -        -        -        -       0,6667   0,75  
 102      -        -        -        -        -        -       1        0,6667  
 103      -        -        -        -        -        -       1        0,5  
 104      -        -        -        -        -        -       1        1  
 105      -        -        -        -        -        -       0,5      0  
 106      -        -        -        -        -        -       1         - 
 107      -        -        -        -        -        -       1         - 
 108      -        -        -        -        -        -       1         - 
 109      -        -        -        -        -        -       1         - 
 110      -        -        -        -        -        -       1         - 
 111      -        -        -        -        -        -       0         - 
-----------------------------------------------------------------------------
g(x,j) is the transition probability that individuals
of (x,j) will be in (x+1,j) after 1 time unit.
(Sum[n(x,j)]/23= 80,304347826087. It is the mean longevity.

                                                                     Page 33 


Table 8. Age-stage-specific growth number (Matrix Ng)
=============================================================================
Age     Egg      L1       L2       L3       L4       L5       Female   Male
(x)     j=1      j=2      j=3      j=4      j=5      j=6      j=7      j=8 
-----------------------------------------------------------------------------
 0       23       -        -        -        -        -        -        - 
 1       23       -        -        -        -        -        -        - 
 2       23       -        -        -        -        -        -        - 
 3       23       -        -        -        -        -        -        - 
 4       23       -        -        -        -        -        -        - 
 5       23       -        -        -        -        -        -        - 
 6       23       -        -        -        -        -        -        - 
 7       22       -        -        -        -        -        -        - 
 8       20       1        -        -        -        -        -        - 
 9       0        3        -        -        -        -        -        - 
 10      -        23       -        -        -        -        -        - 
 11      -        18       -        -        -        -        -        - 
 12      -        6        4        -        -        -        -        - 
 13      -        1        10       1        -        -        -        - 
 14      -        0        4        6        -        -        -        - 
 15      -        -        1        9        1        -        -        - 
 16      -        -        0        7        9        -        -        - 
 17      -        -        -        3        14       -        -        - 
 18      -        -        -        1        17       1        -        - 
 19      -        -        -        0        13       2        -        - 
 20      -        -        -        -        8        8        -        - 
 21      -        -        -        -        3        13       -        - 
 22      -        -        -        -        1        16       -        - 
 23      -        -        -        -        1        17       1        - 
 24      -        -        -        -        1        14       2        - 
 25      -        -        -        -        0        8        3        1  
 26      -        -        -        -        -        4        4        6  
 27      -        -        -        -        -        2        7        8  
 28      -        -        -        -        -        0        9        8  
 29      -        -        -        -        -        -        10       8  
 30      -        -        -        -        -        -        10       8  
 31      -        -        -        -        -        -        10       8  
 32      -        -        -        -        -        -        10       8  
 33      -        -        -        -        -        -        10       8  
 34      -        -        -        -        -        -        10       8  
 35      -        -        -        -        -        -        10       8  
 36      -        -        -        -        -        -        10       8  
 37      -        -        -        -        -        -        10       8  
 38      -        -        -        -        -        -        10       8  
 39      -        -        -        -        -        -        10       8  
 40      -        -        -        -        -        -        10       8  
 41      -        -        -        -        -        -        10       8  
 42      -        -        -        -        -        -        10       8  
 43      -        -        -        -        -        -        10       8  
 44      -        -        -        -        -        -        10       8  
 45      -        -        -        -        -        -        10       8  
 46      -        -        -        -        -        -        10       8  
 47      -        -        -        -        -        -        10       8  
 48      -        -        -        -        -        -        10       8  
 49      -        -        -        -        -        -        10       8  
 50      -        -        -        -        -        -        10       8  
 51      -        -        -        -        -        -        10       8  
 52      -        -        -        -        -        -        10       8  
 53      -        -        -        -        -        -        10       7  
 54      -        -        -        -        -        -        10       7  
 55      -        -        -        -        -        -        10       7  
 56      -        -        -        -        -        -        10       7  
 57      -        -        -        -        -        -        10       7  
 58      -        -        -        -        -        -        10       7  
 59      -        -        -        -        -        -        10       7  
 60      -        -        -        -        -        -        10       7  
 61      -        -        -        -        -        -        10       7  
 62      -        -        -        -        -        -        10       7  
 63      -        -        -        -        -        -        10       7  
 64      -        -        -        -        -        -        10       7  
 65      -        -        -        -        -        -        10       7  
 66      -        -        -        -        -        -        10       7  
 67      -        -        -        -        -        -        10       7  
 68      -        -        -        -        -        -        10       7  
 69      -        -        -        -        -        -        10       7  
 70      -        -        -        -        -        -        10       7  
 71      -        -        -        -        -        -        10       7  
 72      -        -        -        -        -        -        10       7  
 73      -        -        -        -        -        -        10       7  
 74      -        -        -        -        -        -        10       7  
 75      -        -        -        -        -        -        10       7  
 76      -        -        -        -        -        -        10       7  
 77      -        -        -        -        -        -        10       7  
 78      -        -        -        -        -        -        10       6  
 79      -        -        -        -        -        -        10       6  
 80      -        -        -        -        -        -        10       6  
 81      -        -        -        -        -        -        10       6  
 82      -        -        -        -        -        -        10       6  
 83      -        -        -        -        -        -        10       6  
 84      -        -        -        -        -        -        10       6  
 85      -        -        -        -        -        -        9        6  
 86      -        -        -        -        -        -        9        6  
 87      -        -        -        -        -        -        9        6  
 88      -        -        -        -        -        -        9        6  
 89      -        -        -        -        -        -        9        6  
 90      -        -        -        -        -        -        9        6  
 91      -        -        -        -        -        -        9        6  
 92      -        -        -        -        -        -        8        6  
 93      -        -        -        -        -        -        7        5  
 94      -        -        -        -        -        -        7        5  
 95      -        -        -        -        -        -        7        5  
 96      -        -        -        -        -        -        7        5  
 97      -        -        -        -        -        -        5        5  
 98      -        -        -        -        -        -        3        4  
 99      -        -        -        -        -        -        3        4  
 100     -        -        -        -        -        -        3        4  
 101     -        -        -        -        -        -        2        3  
 102     -        -        -        -        -        -        2        2  
 103     -        -        -        -        -        -        2        1  
 104     -        -        -        -        -        -        2        1  
 105     -        -        -        -        -        -        1        0  
 106     -        -        -        -        -        -        1        - 
 107     -        -        -        -        -        -        1        - 
 108     -        -        -        -        -        -        1        - 
 109     -        -        -        -        -        -        1        - 
 110     -        -        -        -        -        -        1        - 
 111     -        -        -        -        -        -        0        - 
-----------------------------------------------------------------------------
ng(x,j) is the number of individuals of age x and
stage j will remain in stage j after 1 time unit.
(Sum[n(x,j)]/23= 80,304347826087. It is the mean longevity.

                                                                     Page 34 

Table 9. Age-stage-specific development probability d(x,j) (Matrix D) 
=============================================================================
 Age    Egg->L1  L1->L2   L2->L3   L3->L4   L4->L5   L5->Fem  L5->Mal   -
 (x) 
-----------------------------------------------------------------------------
 0       0        -        -        -        -        -        -        -  
 1       0        -        -        -        -        -        -        -  
 2       0        -        -        -        -        -        -        -  
 3       0        -        -        -        -        -        -        -  
 4       0        -        -        -        -        -        -        -  
 5       0        -        -        -        -        -        -        -  
 6       0        -        -        -        -        -        -        -  
 7       0,0435   -        -        -        -        -        -        -  
 8       0,0909   0        -        -        -        -        -        -  
 9       1        0        -        -        -        -        -        -  
 10      -        0        -        -        -        -        -        -  
 11      -        0,2174   -        -        -        -        -        -  
 12      -        0,6667   0,2      -        -        -        -        -  
 13      -        0,8333   0,375    0        -        -        -        -  
 14      -        1        0,7333   0,1429   -        -        -        -  
 15      -        -        0,8      0,4706   0        -        -        -  
 16      -        -        1        0,4615   0        -        -        -  
 17      -        -        -        0,625    0,0667   -        -        -  
 18      -        -        -        0,6667   0,0526   0        0        -  
 19      -        -        -        1        0,3158   0        0        -  
 20      -        -        -        -        0,3571   0        0        -  
 21      -        -        -        -        0,625    0        0        -  
 22      -        -        -        -        0,6667   0,0556   0        -  
 23      -        -        -        -        0        0,0556   0        -  
 24      -        -        -        -        0        0,0588   0,1176   -  
 25      -        -        -        -        1        0,0714   0,3571   -  
 26      -        -        -        -        -        0,3333   0,2222   -  
 27      -        -        -        -        -        0,5      0        -  
 28      -        -        -        -        -        0,5      0,5      -  
 29      -        -        -        -        -        -        -        -  
 30      -        -        -        -        -        -        -        -  
 31      -        -        -        -        -        -        -        -  
 32      -        -        -        -        -        -        -        -  
 33      -        -        -        -        -        -        -        -  
 34      -        -        -        -        -        -        -        -  
 35      -        -        -        -        -        -        -        -  
 36      -        -        -        -        -        -        -        -  
 37      -        -        -        -        -        -        -        -  
 38      -        -        -        -        -        -        -        -  
 39      -        -        -        -        -        -        -        -  
 40      -        -        -        -        -        -        -        -  
 41      -        -        -        -        -        -        -        -  
 42      -        -        -        -        -        -        -        -  
 43      -        -        -        -        -        -        -        -  
 44      -        -        -        -        -        -        -        -  
 45      -        -        -        -        -        -        -        -  
 46      -        -        -        -        -        -        -        -  
 47      -        -        -        -        -        -        -        -  
 48      -        -        -        -        -        -        -        -  
 49      -        -        -        -        -        -        -        -  
 50      -        -        -        -        -        -        -        -  
 51      -        -        -        -        -        -        -        -  
 52      -        -        -        -        -        -        -        -  
 53      -        -        -        -        -        -        -        -  
 54      -        -        -        -        -        -        -        -  
 55      -        -        -        -        -        -        -        -  
 56      -        -        -        -        -        -        -        -  
 57      -        -        -        -        -        -        -        -  
 58      -        -        -        -        -        -        -        -  
 59      -        -        -        -        -        -        -        -  
 60      -        -        -        -        -        -        -        -  
 61      -        -        -        -        -        -        -        -  
 62      -        -        -        -        -        -        -        -  
 63      -        -        -        -        -        -        -        -  
 64      -        -        -        -        -        -        -        -  
 65      -        -        -        -        -        -        -        -  
 66      -        -        -        -        -        -        -        -  
 67      -        -        -        -        -        -        -        -  
 68      -        -        -        -        -        -        -        -  
 69      -        -        -        -        -        -        -        -  
 70      -        -        -        -        -        -        -        -  
 71      -        -        -        -        -        -        -        -  
 72      -        -        -        -        -        -        -        -  
 73      -        -        -        -        -        -        -        -  
 74      -        -        -        -        -        -        -        -  
 75      -        -        -        -        -        -        -        -  
 76      -        -        -        -        -        -        -        -  
 77      -        -        -        -        -        -        -        -  
 78      -        -        -        -        -        -        -        -  
 79      -        -        -        -        -        -        -        -  
 80      -        -        -        -        -        -        -        -  
 81      -        -        -        -        -        -        -        -  
 82      -        -        -        -        -        -        -        -  
 83      -        -        -        -        -        -        -        -  
 84      -        -        -        -        -        -        -        -  
 85      -        -        -        -        -        -        -        -  
 86      -        -        -        -        -        -        -        -  
 87      -        -        -        -        -        -        -        -  
 88      -        -        -        -        -        -        -        -  
 89      -        -        -        -        -        -        -        -  
 90      -        -        -        -        -        -        -        -  
 91      -        -        -        -        -        -        -        -  
 92      -        -        -        -        -        -        -        -  
 93      -        -        -        -        -        -        -        -  
 94      -        -        -        -        -        -        -        -  
 95      -        -        -        -        -        -        -        -  
 96      -        -        -        -        -        -        -        -  
 97      -        -        -        -        -        -        -        -  
 98      -        -        -        -        -        -        -        -  
 99      -        -        -        -        -        -        -        -  
 100     -        -        -        -        -        -        -        -  
 101     -        -        -        -        -        -        -        -  
 102     -        -        -        -        -        -        -        -  
 103     -        -        -        -        -        -        -        -  
 104     -        -        -        -        -        -        -        -  
 105     -        -        -        -        -        -        -        -  
 106     -        -        -        -        -        -        -        -  
 107     -        -        -        -        -        -        -        -  
 108     -        -        -        -        -        -        -        -  
 109     -        -        -        -        -        -        -        -  
 110     -        -        -        -        -        -        -        -  
 111     -        -        -        -        -        -        -        -  
-----------------------------------------------------------------------------
The d(x,j) is the transition probability that individuals
of (x,j) will be in (x+1,j+1) after 1 time unit.
Pup->Fem and Pup->Mal is the probability from pupa to female and male, respectively.

                                                                     Page 35 

Table 10. Age-stage-specific development number nd(x,j) (Matrix Nd) 
=============================================================================
 Age    Egg->L1  L1->L2   L2->L3   L3->L4   L4->L5   L5->Fem  L5->Mal   -
 (x) 
-----------------------------------------------------------------------------
 0       0        -        -        -        -        -        -        -  
 1       0        -        -        -        -        -        -        -  
 2       0        -        -        -        -        -        -        -  
 3       0        -        -        -        -        -        -        -  
 4       0        -        -        -        -        -        -        -  
 5       0        -        -        -        -        -        -        -  
 6       0        -        -        -        -        -        -        -  
 7       1        -        -        -        -        -        -        -  
 8       2        0        -        -        -        -        -        -  
 9       20       0        -        -        -        -        -        -  
 10      -        0        -        -        -        -        -        -  
 11      -        5        -        -        -        -        -        -  
 12      -        12       1        -        -        -        -        -  
 13      -        5        6        0        -        -        -        -  
 14      -        1        11       1        -        -        -        -  
 15      -        -        4        8        0        -        -        -  
 16      -        -        1        6        0        -        -        -  
 17      -        -        -        5        1        -        -        -  
 18      -        -        -        2        1        0        0        -  
 19      -        -        -        1        6        0        0        -  
 20      -        -        -        -        5        0        0        -  
 21      -        -        -        -        5        0        0        -  
 22      -        -        -        -        2        1        0        -  
 23      -        -        -        -        0        1        0        -  
 24      -        -        -        -        0        1        2        -  
 25      -        -        -        -        1        1        5        -  
 26      -        -        -        -        -        3        2        -  
 27      -        -        -        -        -        2        0        -  
 28      -        -        -        -        -        1        1        -  
 29      -        -        -        -        -        -        -        -  
 30      -        -        -        -        -        -        -        -  
 31      -        -        -        -        -        -        -        -  
 32      -        -        -        -        -        -        -        -  
 33      -        -        -        -        -        -        -        -  
 34      -        -        -        -        -        -        -        -  
 35      -        -        -        -        -        -        -        -  
 36      -        -        -        -        -        -        -        -  
 37      -        -        -        -        -        -        -        -  
 38      -        -        -        -        -        -        -        -  
 39      -        -        -        -        -        -        -        -  
 40      -        -        -        -        -        -        -        -  
 41      -        -        -        -        -        -        -        -  
 42      -        -        -        -        -        -        -        -  
 43      -        -        -        -        -        -        -        -  
 44      -        -        -        -        -        -        -        -  
 45      -        -        -        -        -        -        -        -  
 46      -        -        -        -        -        -        -        -  
 47      -        -        -        -        -        -        -        -  
 48      -        -        -        -        -        -        -        -  
 49      -        -        -        -        -        -        -        -  
 50      -        -        -        -        -        -        -        -  
 51      -        -        -        -        -        -        -        -  
 52      -        -        -        -        -        -        -        -  
 53      -        -        -        -        -        -        -        -  
 54      -        -        -        -        -        -        -        -  
 55      -        -        -        -        -        -        -        -  
 56      -        -        -        -        -        -        -        -  
 57      -        -        -        -        -        -        -        -  
 58      -        -        -        -        -        -        -        -  
 59      -        -        -        -        -        -        -        -  
 60      -        -        -        -        -        -        -        -  
 61      -        -        -        -        -        -        -        -  
 62      -        -        -        -        -        -        -        -  
 63      -        -        -        -        -        -        -        -  
 64      -        -        -        -        -        -        -        -  
 65      -        -        -        -        -        -        -        -  
 66      -        -        -        -        -        -        -        -  
 67      -        -        -        -        -        -        -        -  
 68      -        -        -        -        -        -        -        -  
 69      -        -        -        -        -        -        -        -  
 70      -        -        -        -        -        -        -        -  
 71      -        -        -        -        -        -        -        -  
 72      -        -        -        -        -        -        -        -  
 73      -        -        -        -        -        -        -        -  
 74      -        -        -        -        -        -        -        -  
 75      -        -        -        -        -        -        -        -  
 76      -        -        -        -        -        -        -        -  
 77      -        -        -        -        -        -        -        -  
 78      -        -        -        -        -        -        -        -  
 79      -        -        -        -        -        -        -        -  
 80      -        -        -        -        -        -        -        -  
 81      -        -        -        -        -        -        -        -  
 82      -        -        -        -        -        -        -        -  
 83      -        -        -        -        -        -        -        -  
 84      -        -        -        -        -        -        -        -  
 85      -        -        -        -        -        -        -        -  
 86      -        -        -        -        -        -        -        -  
 87      -        -        -        -        -        -        -        -  
 88      -        -        -        -        -        -        -        -  
 89      -        -        -        -        -        -        -        -  
 90      -        -        -        -        -        -        -        -  
 91      -        -        -        -        -        -        -        -  
 92      -        -        -        -        -        -        -        -  
 93      -        -        -        -        -        -        -        -  
 94      -        -        -        -        -        -        -        -  
 95      -        -        -        -        -        -        -        -  
 96      -        -        -        -        -        -        -        -  
 97      -        -        -        -        -        -        -        -  
 98      -        -        -        -        -        -        -        -  
 99      -        -        -        -        -        -        -        -  
 100     -        -        -        -        -        -        -        -  
 101     -        -        -        -        -        -        -        -  
 102     -        -        -        -        -        -        -        -  
 103     -        -        -        -        -        -        -        -  
 104     -        -        -        -        -        -        -        -  
 105     -        -        -        -        -        -        -        -  
 106     -        -        -        -        -        -        -        -  
 107     -        -        -        -        -        -        -        -  
 108     -        -        -        -        -        -        -        -  
 109     -        -        -        -        -        -        -        -  
 110     -        -        -        -        -        -        -        -  
 111     -        -        -        -        -        -        -        -  
-----------------------------------------------------------------------------
The nd(x,j) is the number of individuals of (x,j)
will develop to next stage after 1 time unit.
Pup->Fem and Pup->Mal is the number from pupa to female and male, respectively.

                                                                     Page 36 


Table 11. Age-stage-specific death number (Matrix N-dead)
=============================================================================
Age     Egg      L1       L2       L3       L4       L5       Female   Male
(x)     j=1      j=2      j=3      j=4      j=5      j=6      j=7      j=8 
-----------------------------------------------------------------------------
 0       0        -        -        -        -        -        -        - 
 1       0        -        -        -        -        -        -        - 
 2       0        -        -        -        -        -        -        - 
 3       0        -        -        -        -        -        -        - 
 4       0        -        -        -        -        -        -        - 
 5       0        -        -        -        -        -        -        - 
 6       0        -        -        -        -        -        -        - 
 7       0        -        -        -        -        -        -        - 
 8       0        0        -        -        -        -        -        - 
 9       0        0        -        -        -        -        -        - 
 10      -        0        -        -        -        -        -        - 
 11      -        0        -        -        -        -        -        - 
 12      -        0        0        -        -        -        -        - 
 13      -        0        0        0        -        -        -        - 
 14      -        0        0        0        -        -        -        - 
 15      -        -        0        0        0        -        -        - 
 16      -        -        0        0        0        -        -        - 
 17      -        -        -        0        0        -        -        - 
 18      -        -        -        0        1        0        -        - 
 19      -        -        -        0        0        0        -        - 
 20      -        -        -        -        1        0        -        - 
 21      -        -        -        -        0        0        -        - 
 22      -        -        -        -        0        1        -        - 
 23      -        -        -        -        0        0        0        - 
 24      -        -        -        -        0        0        0        - 
 25      -        -        -        -        0        0        0        1  
 26      -        -        -        -        -        0        0        0  
 27      -        -        -        -        -        0        0        0  
 28      -        -        -        -        -        0        0        0  
 29      -        -        -        -        -        -        0        1  
 30      -        -        -        -        -        -        0        0  
 31      -        -        -        -        -        -        0        0  
 32      -        -        -        -        -        -        0        0  
 33      -        -        -        -        -        -        0        0  
 34      -        -        -        -        -        -        0        0  
 35      -        -        -        -        -        -        0        0  
 36      -        -        -        -        -        -        0        0  
 37      -        -        -        -        -        -        0        0  
 38      -        -        -        -        -        -        0        0  
 39      -        -        -        -        -        -        0        0  
 40      -        -        -        -        -        -        0        0  
 41      -        -        -        -        -        -        0        0  
 42      -        -        -        -        -        -        0        0  
 43      -        -        -        -        -        -        0        0  
 44      -        -        -        -        -        -        0        0  
 45      -        -        -        -        -        -        0        0  
 46      -        -        -        -        -        -        0        0  
 47      -        -        -        -        -        -        0        0  
 48      -        -        -        -        -        -        0        0  
 49      -        -        -        -        -        -        0        0  
 50      -        -        -        -        -        -        0        0  
 51      -        -        -        -        -        -        0        0  
 52      -        -        -        -        -        -        0        0  
 53      -        -        -        -        -        -        0        1  
 54      -        -        -        -        -        -        0        0  
 55      -        -        -        -        -        -        0        0  
 56      -        -        -        -        -        -        0        0  
 57      -        -        -        -        -        -        0        0  
 58      -        -        -        -        -        -        0        0  
 59      -        -        -        -        -        -        0        0  
 60      -        -        -        -        -        -        0        0  
 61      -        -        -        -        -        -        0        0  
 62      -        -        -        -        -        -        0        0  
 63      -        -        -        -        -        -        0        0  
 64      -        -        -        -        -        -        0        0  
 65      -        -        -        -        -        -        0        0  
 66      -        -        -        -        -        -        0        0  
 67      -        -        -        -        -        -        0        0  
 68      -        -        -        -        -        -        0        0  
 69      -        -        -        -        -        -        0        0  
 70      -        -        -        -        -        -        0        0  
 71      -        -        -        -        -        -        0        0  
 72      -        -        -        -        -        -        0        0  
 73      -        -        -        -        -        -        0        0  
 74      -        -        -        -        -        -        0        0  
 75      -        -        -        -        -        -        0        0  
 76      -        -        -        -        -        -        0        0  
 77      -        -        -        -        -        -        0        0  
 78      -        -        -        -        -        -        0        1  
 79      -        -        -        -        -        -        0        0  
 80      -        -        -        -        -        -        0        0  
 81      -        -        -        -        -        -        0        0  
 82      -        -        -        -        -        -        0        0  
 83      -        -        -        -        -        -        0        0  
 84      -        -        -        -        -        -        0        0  
 85      -        -        -        -        -        -        1        0  
 86      -        -        -        -        -        -        0        0  
 87      -        -        -        -        -        -        0        0  
 88      -        -        -        -        -        -        0        0  
 89      -        -        -        -        -        -        0        0  
 90      -        -        -        -        -        -        0        0  
 91      -        -        -        -        -        -        0        0  
 92      -        -        -        -        -        -        1        0  
 93      -        -        -        -        -        -        1        1  
 94      -        -        -        -        -        -        0        0  
 95      -        -        -        -        -        -        0        0  
 96      -        -        -        -        -        -        0        0  
 97      -        -        -        -        -        -        2        0  
 98      -        -        -        -        -        -        2        1  
 99      -        -        -        -        -        -        0        0  
 100     -        -        -        -        -        -        0        0  
 101     -        -        -        -        -        -        1        1  
 102     -        -        -        -        -        -        0        1  
 103     -        -        -        -        -        -        0        1  
 104     -        -        -        -        -        -        0        0  
 105     -        -        -        -        -        -        1        1  
 106     -        -        -        -        -        -        0        - 
 107     -        -        -        -        -        -        0        - 
 108     -        -        -        -        -        -        0        - 
 109     -        -        -        -        -        -        0        - 
 110     -        -        -        -        -        -        0        - 
 111     -        -        -        -        -        -        1        - 
-----------------------------------------------------------------------------
All individuals are dead on 112 days.
Total death = 23. This must equal to the total individuals 23.
If one decimal is shown, it is due to rounding-off problem.

                                                                     Page 37 

Table 12. Age-stage-specific fecundity f(x,j) (Matrix F)
=============================================================================
 Age    Egg      L1       L2       L3       L4       L5       Female   Male
 (x)    j=1      j=2      j=3      j=4      j=5      j=6      j=7      j=8 
-----------------------------------------------------------------------------
 0       0         -        -        -        -        -        -        - 
 1       0         -        -        -        -        -        -        - 
 2       0         -        -        -        -        -        -        - 
 3       0         -        -        -        -        -        -        - 
 4       0         -        -        -        -        -        -        - 
 5       0         -        -        -        -        -        -        - 
 6       0         -        -        -        -        -        -        - 
 7       0         -        -        -        -        -        -        - 
 8       0        0         -        -        -        -        -        - 
 9       0        0         -        -        -        -        -        - 
 10       -       0         -        -        -        -        -        - 
 11       -       0         -        -        -        -        -        - 
 12       -       0        0         -        -        -        -        - 
 13       -       0        0        0         -        -        -        - 
 14       -       0        0        0         -        -        -        - 
 15       -        -       0        0        0         -        -        - 
 16       -        -       0        0        0         -        -        - 
 17       -        -        -       0        0         -        -        - 
 18       -        -        -       0        0        0         -        - 
 19       -        -        -       0        0        0         -        - 
 20       -        -        -        -       0        0         -        - 
 21       -        -        -        -       0        0         -        - 
 22       -        -        -        -       0        0         -        - 
 23       -        -        -        -       0        0        0         - 
 24       -        -        -        -       0        0        0         - 
 25       -        -        -        -       0        0        0        0  
 26       -        -        -        -        -       0        0        0  
 27       -        -        -        -        -       0        0        0  
 28       -        -        -        -        -       0        0        0  
 29       -        -        -        -        -        -       0        0  
 30       -        -        -        -        -        -       0,2      0  
 31       -        -        -        -        -        -       0,2      0  
 32       -        -        -        -        -        -       1,1      0  
 33       -        -        -        -        -        -       2        0  
 34       -        -        -        -        -        -       0,6      0  
 35       -        -        -        -        -        -       3        0  
 36       -        -        -        -        -        -       1,7      0  
 37       -        -        -        -        -        -       1,5      0  
 38       -        -        -        -        -        -       6,2      0  
 39       -        -        -        -        -        -       2,5      0  
 40       -        -        -        -        -        -       2,3      0  
 41       -        -        -        -        -        -       1,6      0  
 42       -        -        -        -        -        -       6,4      0  
 43       -        -        -        -        -        -       5,4      0  
 44       -        -        -        -        -        -       4,4      0  
 45       -        -        -        -        -        -       8,3      0  
 46       -        -        -        -        -        -       9,5      0  
 47       -        -        -        -        -        -       6        0  
 48       -        -        -        -        -        -       3,5      0  
 49       -        -        -        -        -        -       2,9      0  
 50       -        -        -        -        -        -       6,6      0  
 51       -        -        -        -        -        -       7,1      0  
 52       -        -        -        -        -        -       6,9      0  
 53       -        -        -        -        -        -       6,5      0  
 54       -        -        -        -        -        -       10       0  
 55       -        -        -        -        -        -       9,5      0  
 56       -        -        -        -        -        -       4        0  
 57       -        -        -        -        -        -       12,8     0  
 58       -        -        -        -        -        -       6,7      0  
 59       -        -        -        -        -        -       6,5      0  
 60       -        -        -        -        -        -       11,6     0  
 61       -        -        -        -        -        -       5,9      0  
 62       -        -        -        -        -        -       13,4     0  
 63       -        -        -        -        -        -       11,9     0  
 64       -        -        -        -        -        -       10       0  
 65       -        -        -        -        -        -       11,9     0  
 66       -        -        -        -        -        -       9,5      0  
 67       -        -        -        -        -        -       11,9     0  
 68       -        -        -        -        -        -       5,8      0  
 69       -        -        -        -        -        -       11,7     0  
 70       -        -        -        -        -        -       9,3      0  
 71       -        -        -        -        -        -       6,4      0  
 72       -        -        -        -        -        -       14,3     0  
 73       -        -        -        -        -        -       10,1     0  
 74       -        -        -        -        -        -       10,1     0  
 75       -        -        -        -        -        -       12,3     0  
 76       -        -        -        -        -        -       5        0  
 77       -        -        -        -        -        -       12,7     0  
 78       -        -        -        -        -        -       6,3      0  
 79       -        -        -        -        -        -       8,4      0  
 80       -        -        -        -        -        -       3,1      0  
 81       -        -        -        -        -        -       6,8      0  
 82       -        -        -        -        -        -       3,7      0  
 83       -        -        -        -        -        -       8        0  
 84       -        -        -        -        -        -       5,2      0  
 85       -        -        -        -        -        -       4,1      0  
 86       -        -        -        -        -        -       4,2222   0  
 87       -        -        -        -        -        -       6,4444   0  
 88       -        -        -        -        -        -       4,5556   0  
 89       -        -        -        -        -        -       6,4444   0  
 90       -        -        -        -        -        -       3,5556   0  
 91       -        -        -        -        -        -       5,1111   0  
 92       -        -        -        -        -        -       5        0  
 93       -        -        -        -        -        -       3,625    0  
 94       -        -        -        -        -        -       4,7143   0  
 95       -        -        -        -        -        -       4,7143   0  
 96       -        -        -        -        -        -       6,4286   0  
 97       -        -        -        -        -        -       4,4286   0  
 98       -        -        -        -        -        -       5,4      0  
 99       -        -        -        -        -        -       3        0  
 100      -        -        -        -        -        -       8        0  
 101      -        -        -        -        -        -       6        0  
 102      -        -        -        -        -        -       8,5      0  
 103      -        -        -        -        -        -       8,5      0  
 104      -        -        -        -        -        -       12       0  
 105      -        -        -        -        -        -       5,5      0  
 106      -        -        -        -        -        -       11        - 
 107      -        -        -        -        -        -       14        - 
 108      -        -        -        -        -        -       4         - 
 109      -        -        -        -        -        -       8         - 
 110      -        -        -        -        -        -       11        - 
 111      -        -        -        -        -        -       5         - 
-----------------------------------------------------------------------------
The f(x,j) is the mean fecundity of individuals of age x and stage j.
 
If one decimal is shown, it is due to rounding-off problem.

                                                                     Page 38 


Table 13. Age-stage-specific total fecundity (Matrix Ft(x,j))
=============================================================================
Age     Egg      L1       L2       L3       L4       L5       Female   Male
(x)     j=1      j=2      j=3      j=4      j=5      j=6      j=7      j=8 
-----------------------------------------------------------------------------
 0       0        -        -        -        -        -        -        - 
 1       0        -        -        -        -        -        -        - 
 2       0        -        -        -        -        -        -        - 
 3       0        -        -        -        -        -        -        - 
 4       0        -        -        -        -        -        -        - 
 5       0        -        -        -        -        -        -        - 
 6       0        -        -        -        -        -        -        - 
 7       0        -        -        -        -        -        -        - 
 8       0        0        -        -        -        -        -        - 
 9       0        0        -        -        -        -        -        - 
 10      -        0        -        -        -        -        -        - 
 11      -        0        -        -        -        -        -        - 
 12      -        0        0        -        -        -        -        - 
 13      -        0        0        0        -        -        -        - 
 14      -        0        0        0        -        -        -        - 
 15      -        -        0        0        0        -        -        - 
 16      -        -        0        0        0        -        -        - 
 17      -        -        -        0        0        -        -        - 
 18      -        -        -        0        0        0        -        - 
 19      -        -        -        0        0        0        -        - 
 20      -        -        -        -        0        0        -        - 
 21      -        -        -        -        0        0        -        - 
 22      -        -        -        -        0        0        -        - 
 23      -        -        -        -        0        0        0        - 
 24      -        -        -        -        0        0        0        - 
 25      -        -        -        -        0        0        0        0  
 26      -        -        -        -        -        0        0        0  
 27      -        -        -        -        -        0        0        0  
 28      -        -        -        -        -        0        0        0  
 29      -        -        -        -        -        -        0        0  
 30      -        -        -        -        -        -        2        0  
 31      -        -        -        -        -        -        2        0  
 32      -        -        -        -        -        -        11       0  
 33      -        -        -        -        -        -        20       0  
 34      -        -        -        -        -        -        6        0  
 35      -        -        -        -        -        -        30       0  
 36      -        -        -        -        -        -        17       0  
 37      -        -        -        -        -        -        15       0  
 38      -        -        -        -        -        -        62       0  
 39      -        -        -        -        -        -        25       0  
 40      -        -        -        -        -        -        23       0  
 41      -        -        -        -        -        -        16       0  
 42      -        -        -        -        -        -        64       0  
 43      -        -        -        -        -        -        54       0  
 44      -        -        -        -        -        -        44       0  
 45      -        -        -        -        -        -        83       0  
 46      -        -        -        -        -        -        95       0  
 47      -        -        -        -        -        -        60       0  
 48      -        -        -        -        -        -        35       0  
 49      -        -        -        -        -        -        29       0  
 50      -        -        -        -        -        -        66       0  
 51      -        -        -        -        -        -        71       0  
 52      -        -        -        -        -        -        69       0  
 53      -        -        -        -        -        -        65       0  
 54      -        -        -        -        -        -        100      0  
 55      -        -        -        -        -        -        95       0  
 56      -        -        -        -        -        -        40       0  
 57      -        -        -        -        -        -        128      0  
 58      -        -        -        -        -        -        67       0  
 59      -        -        -        -        -        -        65       0  
 60      -        -        -        -        -        -        116      0  
 61      -        -        -        -        -        -        59       0  
 62      -        -        -        -        -        -        134      0  
 63      -        -        -        -        -        -        119      0  
 64      -        -        -        -        -        -        100      0  
 65      -        -        -        -        -        -        119      0  
 66      -        -        -        -        -        -        95       0  
 67      -        -        -        -        -        -        119      0  
 68      -        -        -        -        -        -        58       0  
 69      -        -        -        -        -        -        117      0  
 70      -        -        -        -        -        -        93       0  
 71      -        -        -        -        -        -        64       0  
 72      -        -        -        -        -        -        143      0  
 73      -        -        -        -        -        -        101      0  
 74      -        -        -        -        -        -        101      0  
 75      -        -        -        -        -        -        123      0  
 76      -        -        -        -        -        -        50       0  
 77      -        -        -        -        -        -        127      0  
 78      -        -        -        -        -        -        63       0  
 79      -        -        -        -        -        -        84       0  
 80      -        -        -        -        -        -        31       0  
 81      -        -        -        -        -        -        68       0  
 82      -        -        -        -        -        -        37       0  
 83      -        -        -        -        -        -        80       0  
 84      -        -        -        -        -        -        52       0  
 85      -        -        -        -        -        -        41       0  
 86      -        -        -        -        -        -        38       0  
 87      -        -        -        -        -        -        58       0  
 88      -        -        -        -        -        -        41       0  
 89      -        -        -        -        -        -        58       0  
 90      -        -        -        -        -        -        32       0  
 91      -        -        -        -        -        -        46       0  
 92      -        -        -        -        -        -        45       0  
 93      -        -        -        -        -        -        29       0  
 94      -        -        -        -        -        -        33       0  
 95      -        -        -        -        -        -        33       0  
 96      -        -        -        -        -        -        45       0  
 97      -        -        -        -        -        -        31       0  
 98      -        -        -        -        -        -        27       0  
 99      -        -        -        -        -        -        9        0  
 100     -        -        -        -        -        -        24       0  
 101     -        -        -        -        -        -        18       0  
 102     -        -        -        -        -        -        17       0  
 103     -        -        -        -        -        -        17       0  
 104     -        -        -        -        -        -        24       0  
 105     -        -        -        -        -        -        11       0  
 106     -        -        -        -        -        -        11       - 
 107     -        -        -        -        -        -        14       - 
 108     -        -        -        -        -        -        4        - 
 109     -        -        -        -        -        -        8        - 
 110     -        -        -        -        -        -        11       - 
 111     -        -        -        -        -        -        5        - 
-----------------------------------------------------------------------------
Sum      0        0        0        0        0        0        4442     0  
-----------------------------------------------------------------------------
The Ft(x,j) is the total fecundity of all individuals of age x and stage j.
It is the total eggs reproduced by the cohort at age x.
Ftotal =4442 (Total eggs laid by the whole population).

                                                                     Page 39 


Table 14. Age-stage-specific cumulative total fecundity (Matrix Ft,cumu(x,j))
=============================================================================
Age     Egg      L1       L2       L3       L4       L5       Female   Male
(x)     j=1      j=2      j=3      j=4      j=5      j=6      j=7      j=8 
-----------------------------------------------------------------------------
 0       0        -        -        -        -        -        -        - 
 1       0        -        -        -        -        -        -        - 
 2       0        -        -        -        -        -        -        - 
 3       0        -        -        -        -        -        -        - 
 4       0        -        -        -        -        -        -        - 
 5       0        -        -        -        -        -        -        - 
 6       0        -        -        -        -        -        -        - 
 7       0        -        -        -        -        -        -        - 
 8       0        0        -        -        -        -        -        - 
 9       0        0        -        -        -        -        -        - 
 10      -        0        -        -        -        -        -        - 
 11      -        0        -        -        -        -        -        - 
 12      -        0        0        -        -        -        -        - 
 13      -        0        0        0        -        -        -        - 
 14      -        0        0        0        -        -        -        - 
 15      -        -        0        0        0        -        -        - 
 16      -        -        0        0        0        -        -        - 
 17      -        -        -        0        0        -        -        - 
 18      -        -        -        0        0        0        -        - 
 19      -        -        -        0        0        0        -        - 
 20      -        -        -        -        0        0        -        - 
 21      -        -        -        -        0        0        -        - 
 22      -        -        -        -        0        0        -        - 
 23      -        -        -        -        0        0        0        - 
 24      -        -        -        -        0        0        0        - 
 25      -        -        -        -        0        0        0        0  
 26      -        -        -        -        -        0        0        0  
 27      -        -        -        -        -        0        0        0  
 28      -        -        -        -        -        0        0        0  
 29      -        -        -        -        -        -        0        0  
 30      -        -        -        -        -        -        2        0  
 31      -        -        -        -        -        -        4        0  
 32      -        -        -        -        -        -        15       0  
 33      -        -        -        -        -        -        35       0  
 34      -        -        -        -        -        -        41       0  
 35      -        -        -        -        -        -        71       0  
 36      -        -        -        -        -        -        88       0  
 37      -        -        -        -        -        -        103      0  
 38      -        -        -        -        -        -        165      0  
 39      -        -        -        -        -        -        190      0  
 40      -        -        -        -        -        -        213      0  
 41      -        -        -        -        -        -        229      0  
 42      -        -        -        -        -        -        293      0  
 43      -        -        -        -        -        -        347      0  
 44      -        -        -        -        -        -        391      0  
 45      -        -        -        -        -        -        474      0  
 46      -        -        -        -        -        -        569      0  
 47      -        -        -        -        -        -        629      0  
 48      -        -        -        -        -        -        664      0  
 49      -        -        -        -        -        -        693      0  
 50      -        -        -        -        -        -        759      0  
 51      -        -        -        -        -        -        830      0  
 52      -        -        -        -        -        -        899      0  
 53      -        -        -        -        -        -        964      0  
 54      -        -        -        -        -        -        1064     0  
 55      -        -        -        -        -        -        1159     0  
 56      -        -        -        -        -        -        1199     0  
 57      -        -        -        -        -        -        1327     0  
 58      -        -        -        -        -        -        1394     0  
 59      -        -        -        -        -        -        1459     0  
 60      -        -        -        -        -        -        1575     0  
 61      -        -        -        -        -        -        1634     0  
 62      -        -        -        -        -        -        1768     0  
 63      -        -        -        -        -        -        1887     0  
 64      -        -        -        -        -        -        1987     0  
 65      -        -        -        -        -        -        2106     0  
 66      -        -        -        -        -        -        2201     0  
 67      -        -        -        -        -        -        2320     0  
 68      -        -        -        -        -        -        2378     0  
 69      -        -        -        -        -        -        2495     0  
 70      -        -        -        -        -        -        2588     0  
 71      -        -        -        -        -        -        2652     0  
 72      -        -        -        -        -        -        2795     0  
 73      -        -        -        -        -        -        2896     0  
 74      -        -        -        -        -        -        2997     0  
 75      -        -        -        -        -        -        3120     0  
 76      -        -        -        -        -        -        3170     0  
 77      -        -        -        -        -        -        3297     0  
 78      -        -        -        -        -        -        3360     0  
 79      -        -        -        -        -        -        3444     0  
 80      -        -        -        -        -        -        3475     0  
 81      -        -        -        -        -        -        3543     0  
 82      -        -        -        -        -        -        3580     0  
 83      -        -        -        -        -        -        3660     0  
 84      -        -        -        -        -        -        3712     0  
 85      -        -        -        -        -        -        3753     0  
 86      -        -        -        -        -        -        3791     0  
 87      -        -        -        -        -        -        3849     0  
 88      -        -        -        -        -        -        3890     0  
 89      -        -        -        -        -        -        3948     0  
 90      -        -        -        -        -        -        3980     0  
 91      -        -        -        -        -        -        4026     0  
 92      -        -        -        -        -        -        4071     0  
 93      -        -        -        -        -        -        4100     0  
 94      -        -        -        -        -        -        4133     0  
 95      -        -        -        -        -        -        4166     0  
 96      -        -        -        -        -        -        4211     0  
 97      -        -        -        -        -        -        4242     0  
 98      -        -        -        -        -        -        4269     0  
 99      -        -        -        -        -        -        4278     0  
 100     -        -        -        -        -        -        4302     0  
 101     -        -        -        -        -        -        4320     0  
 102     -        -        -        -        -        -        4337     0  
 103     -        -        -        -        -        -        4354     0  
 104     -        -        -        -        -        -        4378     0  
 105     -        -        -        -        -        -        4389     0  
 106     -        -        -        -        -        -        4400     - 
 107     -        -        -        -        -        -        4414     - 
 108     -        -        -        -        -        -        4418     - 
 109     -        -        -        -        -        -        4426     - 
 110     -        -        -        -        -        -        4437     - 
 111     -        -        -        -        -        -        4442     - 
-----------------------------------------------------------------------------
Sum      0        0        0        0        0        0        4442     0  
-----------------------------------------------------------------------------
The Ft,cumu(x,j) is the cumulative total fecundity of all females to age x.
It is the cumulative total eggs reproduced by the cohort to age x.
Ftotal =4442 (Total eggs laid by the whole population).


                                                                     Page 40 
Table 15. Age-specific cumulative total fecundity.
==========================================
 Age (x)    Cumu. Ftotal      Cumu. %
------------------------------------------
 0              0                  0 
 1              0                  0 
 2              0                  0 
 3              0                  0 
 4              0                  0 
 5              0                  0 
 6              0                  0 
 7              0                  0 
 8              0                  0 
 9              0                  0 
 10             0                  0 
 11             0                  0 
 12             0                  0 
 13             0                  0 
 14             0                  0 
 15             0                  0 
 16             0                  0 
 17             0                  0 
 18             0                  0 
 19             0                  0 
 20             0                  0 
 21             0                  0 
 22             0                  0 
 23             0                  0 
 24             0                  0 
 25             0                  0 
 26             0                  0 
 27             0                  0 
 28             0                  0 
 29             0                  0 
 30             2                  0,05 
 31             4                  0,09 
 32             15                 0,34 
 33             35                 0,79 
 34             41                 0,92 
 35             71                 1,6 
 36             88                 1,98 
 37             103                2,32 
 38             165                3,71 
 39             190                4,28 
 40             213                4,8 
 41             229                5,16 
 42             293                6,6 
 43             347                7,81 
 44             391                8,8 
 45             474                10,67 
 46             569                12,81 
 47             629                14,16 
 48             664                14,95 
 49             693                15,6 
 50             759                17,09 
 51             830                18,69 
 52             899                20,24 
 53             964                21,7 
 54             1064               23,95 
 55             1159               26,09 
 56             1199               26,99 
 57             1327               29,87 
 58             1394               31,38 
 59             1459               32,85 
 60             1575               35,46 
 61             1634               36,79 
 62             1768               39,8 
 63             1887               42,48 
 64             1987               44,73 
 65             2106               47,41 
 66             2201               49,55 
 67             2320               52,23 
 68             2378               53,53 
 69             2495               56,17 
 70             2588               58,26 
 71             2652               59,7 
 72             2795               62,92 
 73             2896               65,2 
 74             2997               67,47 
 75             3120               70,24 
 76             3170               71,36 
 77             3297               74,22 
 78             3360               75,64 
 79             3444               77,53 
 80             3475               78,23 
 81             3543               79,76 
 82             3580               80,59 
 83             3660               82,4 
 84             3712               83,57 
 85             3753               84,49 
 86             3791               85,34 
 87             3849               86,65 
 88             3890               87,57 
 89             3948               88,88 
 90             3980               89,6 
 91             4026               90,63 
 92             4071               91,65 
 93             4100               92,3 
 94             4133               93,04 
 95             4166               93,79 
 96             4211               94,8 
 97             4242               95,5 
 98             4269               96,11 
 99             4278               96,31 
 100            4302               96,85 
 101            4320               97,25 
 102            4337               97,64 
 103            4354               98,02 
 104            4378               98,56 
 105            4389               98,81 
 106            4400               99,05 
 107            4414               99,37 
 108            4418               99,46 
 109            4426               99,64 
 110            4437               99,89 
 111            4442               100 
------------------------------------------


                                                                     Page 41 

Table 16. Age-stage-specific survival rate (1-mortality) (Matrix U)
=============================================================================
 Age    Egg      L1       L2       L3       L4       L5       Female   Male
 (x)    j=1      j=2      j=3      j=4      j=5      j=6      j=7      j=8 
-----------------------------------------------------------------------------
 0       1         -        -        -        -        -        -        - 
 1       1         -        -        -        -        -        -        - 
 2       1         -        -        -        -        -        -        - 
 3       1         -        -        -        -        -        -        - 
 4       1         -        -        -        -        -        -        - 
 5       1         -        -        -        -        -        -        - 
 6       1         -        -        -        -        -        -        - 
 7       1         -        -        -        -        -        -        - 
 8       1        1         -        -        -        -        -        - 
 9       1        1         -        -        -        -        -        - 
 10       -       1         -        -        -        -        -        - 
 11       -       1         -        -        -        -        -        - 
 12       -       1        1         -        -        -        -        - 
 13       -       1        1        1         -        -        -        - 
 14       -       1        1        1         -        -        -        - 
 15       -        -       1        1        1         -        -        - 
 16       -        -       1        1        1         -        -        - 
 17       -        -        -       1        1         -        -        - 
 18       -        -        -       1        0,9474   1         -        - 
 19       -        -        -       1        1        1         -        - 
 20       -        -        -        -       0,9286   1         -        - 
 21       -        -        -        -       1        1         -        - 
 22       -        -        -        -       1        0,9444    -        - 
 23       -        -        -        -       1        1        1         - 
 24       -        -        -        -       1        1        1         - 
 25       -        -        -        -       1        1        1        0,5  
 26       -        -        -        -        -       1        1        1  
 27       -        -        -        -        -       1        1        1  
 28       -        -        -        -        -       1        1        1  
 29       -        -        -        -        -        -       1        0,8889  
 30       -        -        -        -        -        -       1        1  
 31       -        -        -        -        -        -       1        1  
 32       -        -        -        -        -        -       1        1  
 33       -        -        -        -        -        -       1        1  
 34       -        -        -        -        -        -       1        1  
 35       -        -        -        -        -        -       1        1  
 36       -        -        -        -        -        -       1        1  
 37       -        -        -        -        -        -       1        1  
 38       -        -        -        -        -        -       1        1  
 39       -        -        -        -        -        -       1        1  
 40       -        -        -        -        -        -       1        1  
 41       -        -        -        -        -        -       1        1  
 42       -        -        -        -        -        -       1        1  
 43       -        -        -        -        -        -       1        1  
 44       -        -        -        -        -        -       1        1  
 45       -        -        -        -        -        -       1        1  
 46       -        -        -        -        -        -       1        1  
 47       -        -        -        -        -        -       1        1  
 48       -        -        -        -        -        -       1        1  
 49       -        -        -        -        -        -       1        1  
 50       -        -        -        -        -        -       1        1  
 51       -        -        -        -        -        -       1        1  
 52       -        -        -        -        -        -       1        1  
 53       -        -        -        -        -        -       1        0,875  
 54       -        -        -        -        -        -       1        1  
 55       -        -        -        -        -        -       1        1  
 56       -        -        -        -        -        -       1        1  
 57       -        -        -        -        -        -       1        1  
 58       -        -        -        -        -        -       1        1  
 59       -        -        -        -        -        -       1        1  
 60       -        -        -        -        -        -       1        1  
 61       -        -        -        -        -        -       1        1  
 62       -        -        -        -        -        -       1        1  
 63       -        -        -        -        -        -       1        1  
 64       -        -        -        -        -        -       1        1  
 65       -        -        -        -        -        -       1        1  
 66       -        -        -        -        -        -       1        1  
 67       -        -        -        -        -        -       1        1  
 68       -        -        -        -        -        -       1        1  
 69       -        -        -        -        -        -       1        1  
 70       -        -        -        -        -        -       1        1  
 71       -        -        -        -        -        -       1        1  
 72       -        -        -        -        -        -       1        1  
 73       -        -        -        -        -        -       1        1  
 74       -        -        -        -        -        -       1        1  
 75       -        -        -        -        -        -       1        1  
 76       -        -        -        -        -        -       1        1  
 77       -        -        -        -        -        -       1        1  
 78       -        -        -        -        -        -       1        0,8571  
 79       -        -        -        -        -        -       1        1  
 80       -        -        -        -        -        -       1        1  
 81       -        -        -        -        -        -       1        1  
 82       -        -        -        -        -        -       1        1  
 83       -        -        -        -        -        -       1        1  
 84       -        -        -        -        -        -       1        1  
 85       -        -        -        -        -        -       0,9      1  
 86       -        -        -        -        -        -       1        1  
 87       -        -        -        -        -        -       1        1  
 88       -        -        -        -        -        -       1        1  
 89       -        -        -        -        -        -       1        1  
 90       -        -        -        -        -        -       1        1  
 91       -        -        -        -        -        -       1        1  
 92       -        -        -        -        -        -       0,8889   1  
 93       -        -        -        -        -        -       0,875    0,8333  
 94       -        -        -        -        -        -       1        1  
 95       -        -        -        -        -        -       1        1  
 96       -        -        -        -        -        -       1        1  
 97       -        -        -        -        -        -       0,7143   1  
 98       -        -        -        -        -        -       0,6      0,8  
 99       -        -        -        -        -        -       1        1  
 100      -        -        -        -        -        -       1        1  
 101      -        -        -        -        -        -       0,6667   0,75  
 102      -        -        -        -        -        -       1        0,6667  
 103      -        -        -        -        -        -       1        0,5  
 104      -        -        -        -        -        -       1        1  
 105      -        -        -        -        -        -       0,5      0  
 106      -        -        -        -        -        -       1         - 
 107      -        -        -        -        -        -       1         - 
 108      -        -        -        -        -        -       1         - 
 109      -        -        -        -        -        -       1         - 
 110      -        -        -        -        -        -       1         - 
 111      -        -        -        -        -        -       0         - 
-----------------------------------------------------------------------------
u(x,j) is the probability that individuals of age x
and stage j will remain alive after 1 time unit.


                                                                     Page 42 


Table 17. Age-stage-specific survival number (Matrix Ns)
=============================================================================
Age     Egg      L1       L2       L3       L4       L5       Female   Male
(x)     j=1      j=2      j=3      j=4      j=5      j=6      j=7      j=8 
-----------------------------------------------------------------------------
 0       23       -        -        -        -        -        -        - 
 1       23       -        -        -        -        -        -        - 
 2       23       -        -        -        -        -        -        - 
 3       23       -        -        -        -        -        -        - 
 4       23       -        -        -        -        -        -        - 
 5       23       -        -        -        -        -        -        - 
 6       23       -        -        -        -        -        -        - 
 7       23       -        -        -        -        -        -        - 
 8       22       1        -        -        -        -        -        - 
 9       20       3        -        -        -        -        -        - 
 10      -        23       -        -        -        -        -        - 
 11      -        23       -        -        -        -        -        - 
 12      -        18       5        -        -        -        -        - 
 13      -        6        16       1        -        -        -        - 
 14      -        1        15       7        -        -        -        - 
 15      -        -        5        17       1        -        -        - 
 16      -        -        1        13       9        -        -        - 
 17      -        -        -        8        15       -        -        - 
 18      -        -        -        3        18       1        -        - 
 19      -        -        -        1        19       2        -        - 
 20      -        -        -        -        13       8        -        - 
 21      -        -        -        -        8        13       -        - 
 22      -        -        -        -        3        17       -        - 
 23      -        -        -        -        1        18       1        - 
 24      -        -        -        -        1        17       2        - 
 25      -        -        -        -        1        14       3        1  
 26      -        -        -        -        -        9        4        6  
 27      -        -        -        -        -        4        7        8  
 28      -        -        -        -        -        2        9        8  
 29      -        -        -        -        -        -        10       8  
 30      -        -        -        -        -        -        10       8  
 31      -        -        -        -        -        -        10       8  
 32      -        -        -        -        -        -        10       8  
 33      -        -        -        -        -        -        10       8  
 34      -        -        -        -        -        -        10       8  
 35      -        -        -        -        -        -        10       8  
 36      -        -        -        -        -        -        10       8  
 37      -        -        -        -        -        -        10       8  
 38      -        -        -        -        -        -        10       8  
 39      -        -        -        -        -        -        10       8  
 40      -        -        -        -        -        -        10       8  
 41      -        -        -        -        -        -        10       8  
 42      -        -        -        -        -        -        10       8  
 43      -        -        -        -        -        -        10       8  
 44      -        -        -        -        -        -        10       8  
 45      -        -        -        -        -        -        10       8  
 46      -        -        -        -        -        -        10       8  
 47      -        -        -        -        -        -        10       8  
 48      -        -        -        -        -        -        10       8  
 49      -        -        -        -        -        -        10       8  
 50      -        -        -        -        -        -        10       8  
 51      -        -        -        -        -        -        10       8  
 52      -        -        -        -        -        -        10       8  
 53      -        -        -        -        -        -        10       7  
 54      -        -        -        -        -        -        10       7  
 55      -        -        -        -        -        -        10       7  
 56      -        -        -        -        -        -        10       7  
 57      -        -        -        -        -        -        10       7  
 58      -        -        -        -        -        -        10       7  
 59      -        -        -        -        -        -        10       7  
 60      -        -        -        -        -        -        10       7  
 61      -        -        -        -        -        -        10       7  
 62      -        -        -        -        -        -        10       7  
 63      -        -        -        -        -        -        10       7  
 64      -        -        -        -        -        -        10       7  
 65      -        -        -        -        -        -        10       7  
 66      -        -        -        -        -        -        10       7  
 67      -        -        -        -        -        -        10       7  
 68      -        -        -        -        -        -        10       7  
 69      -        -        -        -        -        -        10       7  
 70      -        -        -        -        -        -        10       7  
 71      -        -        -        -        -        -        10       7  
 72      -        -        -        -        -        -        10       7  
 73      -        -        -        -        -        -        10       7  
 74      -        -        -        -        -        -        10       7  
 75      -        -        -        -        -        -        10       7  
 76      -        -        -        -        -        -        10       7  
 77      -        -        -        -        -        -        10       7  
 78      -        -        -        -        -        -        10       6  
 79      -        -        -        -        -        -        10       6  
 80      -        -        -        -        -        -        10       6  
 81      -        -        -        -        -        -        10       6  
 82      -        -        -        -        -        -        10       6  
 83      -        -        -        -        -        -        10       6  
 84      -        -        -        -        -        -        10       6  
 85      -        -        -        -        -        -        9        6  
 86      -        -        -        -        -        -        9        6  
 87      -        -        -        -        -        -        9        6  
 88      -        -        -        -        -        -        9        6  
 89      -        -        -        -        -        -        9        6  
 90      -        -        -        -        -        -        9        6  
 91      -        -        -        -        -        -        9        6  
 92      -        -        -        -        -        -        8        6  
 93      -        -        -        -        -        -        7        5  
 94      -        -        -        -        -        -        7        5  
 95      -        -        -        -        -        -        7        5  
 96      -        -        -        -        -        -        7        5  
 97      -        -        -        -        -        -        5        5  
 98      -        -        -        -        -        -        3        4  
 99      -        -        -        -        -        -        3        4  
 100     -        -        -        -        -        -        3        4  
 101     -        -        -        -        -        -        2        3  
 102     -        -        -        -        -        -        2        2  
 103     -        -        -        -        -        -        2        1  
 104     -        -        -        -        -        -        2        1  
 105     -        -        -        -        -        -        1        0  
 106     -        -        -        -        -        -        1        - 
 107     -        -        -        -        -        -        1        - 
 108     -        -        -        -        -        -        1        - 
 109     -        -        -        -        -        -        1        - 
 110     -        -        -        -        -        -        1        - 
 111     -        -        -        -        -        -        0        - 
-----------------------------------------------------------------------------
ns(x,j) is the number of individuals of age x
and stage j will remain alive 1 time unit.


                                                                     Page 43 

Table 18. Survival rate to each age-stage interval (Matrix S)
=============================================================================
 Age    Egg      L1       L2       L3       L4       L5       Female   Male
 (x)    j=1      j=2      j=3      j=4      j=5      j=6      j=7      j=8 
-----------------------------------------------------------------------------
 0       1         -        -        -        -        -        -        - 
 1       1         -        -        -        -        -        -        - 
 2       1         -        -        -        -        -        -        - 
 3       1         -        -        -        -        -        -        - 
 4       1         -        -        -        -        -        -        - 
 5       1         -        -        -        -        -        -        - 
 6       1         -        -        -        -        -        -        - 
 7       1         -        -        -        -        -        -        - 
 8       0,9565   0,0435    -        -        -        -        -        - 
 9       0,8696   0,1304    -        -        -        -        -        - 
 10       -       1         -        -        -        -        -        - 
 11       -       1         -        -        -        -        -        - 
 12       -       0,7826   0,2174    -        -        -        -        - 
 13       -       0,2609   0,6957   0,0435    -        -        -        - 
 14       -       0,0435   0,6522   0,3043    -        -        -        - 
 15       -        -       0,2174   0,7391   0,0435    -        -        - 
 16       -        -       0,0435   0,5652   0,3913    -        -        - 
 17       -        -        -       0,3478   0,6522    -        -        - 
 18       -        -        -       0,1304   0,8261   0,0435    -        - 
 19       -        -        -       0,0435   0,8261   0,087     -        - 
 20       -        -        -        -       0,6087   0,3478    -        - 
 21       -        -        -        -       0,3478   0,5652    -        - 
 22       -        -        -        -       0,1304   0,7826    -        - 
 23       -        -        -        -       0,0435   0,7826   0,0435    - 
 24       -        -        -        -       0,0435   0,7391   0,087     - 
 25       -        -        -        -       0,0435   0,6087   0,1304   0,087  
 26       -        -        -        -        -       0,3913   0,1739   0,2609  
 27       -        -        -        -        -       0,1739   0,3043   0,3478  
 28       -        -        -        -        -       0,087    0,3913   0,3478  
 29       -        -        -        -        -        -       0,4348   0,3913  
 30       -        -        -        -        -        -       0,4348   0,3478  
 31       -        -        -        -        -        -       0,4348   0,3478  
 32       -        -        -        -        -        -       0,4348   0,3478  
 33       -        -        -        -        -        -       0,4348   0,3478  
 34       -        -        -        -        -        -       0,4348   0,3478  
 35       -        -        -        -        -        -       0,4348   0,3478  
 36       -        -        -        -        -        -       0,4348   0,3478  
 37       -        -        -        -        -        -       0,4348   0,3478  
 38       -        -        -        -        -        -       0,4348   0,3478  
 39       -        -        -        -        -        -       0,4348   0,3478  
 40       -        -        -        -        -        -       0,4348   0,3478  
 41       -        -        -        -        -        -       0,4348   0,3478  
 42       -        -        -        -        -        -       0,4348   0,3478  
 43       -        -        -        -        -        -       0,4348   0,3478  
 44       -        -        -        -        -        -       0,4348   0,3478  
 45       -        -        -        -        -        -       0,4348   0,3478  
 46       -        -        -        -        -        -       0,4348   0,3478  
 47       -        -        -        -        -        -       0,4348   0,3478  
 48       -        -        -        -        -        -       0,4348   0,3478  
 49       -        -        -        -        -        -       0,4348   0,3478  
 50       -        -        -        -        -        -       0,4348   0,3478  
 51       -        -        -        -        -        -       0,4348   0,3478  
 52       -        -        -        -        -        -       0,4348   0,3478  
 53       -        -        -        -        -        -       0,4348   0,3478  
 54       -        -        -        -        -        -       0,4348   0,3043  
 55       -        -        -        -        -        -       0,4348   0,3043  
 56       -        -        -        -        -        -       0,4348   0,3043  
 57       -        -        -        -        -        -       0,4348   0,3043  
 58       -        -        -        -        -        -       0,4348   0,3043  
 59       -        -        -        -        -        -       0,4348   0,3043  
 60       -        -        -        -        -        -       0,4348   0,3043  
 61       -        -        -        -        -        -       0,4348   0,3043  
 62       -        -        -        -        -        -       0,4348   0,3043  
 63       -        -        -        -        -        -       0,4348   0,3043  
 64       -        -        -        -        -        -       0,4348   0,3043  
 65       -        -        -        -        -        -       0,4348   0,3043  
 66       -        -        -        -        -        -       0,4348   0,3043  
 67       -        -        -        -        -        -       0,4348   0,3043  
 68       -        -        -        -        -        -       0,4348   0,3043  
 69       -        -        -        -        -        -       0,4348   0,3043  
 70       -        -        -        -        -        -       0,4348   0,3043  
 71       -        -        -        -        -        -       0,4348   0,3043  
 72       -        -        -        -        -        -       0,4348   0,3043  
 73       -        -        -        -        -        -       0,4348   0,3043  
 74       -        -        -        -        -        -       0,4348   0,3043  
 75       -        -        -        -        -        -       0,4348   0,3043  
 76       -        -        -        -        -        -       0,4348   0,3043  
 77       -        -        -        -        -        -       0,4348   0,3043  
 78       -        -        -        -        -        -       0,4348   0,3043  
 79       -        -        -        -        -        -       0,4348   0,2609  
 80       -        -        -        -        -        -       0,4348   0,2609  
 81       -        -        -        -        -        -       0,4348   0,2609  
 82       -        -        -        -        -        -       0,4348   0,2609  
 83       -        -        -        -        -        -       0,4348   0,2609  
 84       -        -        -        -        -        -       0,4348   0,2609  
 85       -        -        -        -        -        -       0,4348   0,2609  
 86       -        -        -        -        -        -       0,3913   0,2609  
 87       -        -        -        -        -        -       0,3913   0,2609  
 88       -        -        -        -        -        -       0,3913   0,2609  
 89       -        -        -        -        -        -       0,3913   0,2609  
 90       -        -        -        -        -        -       0,3913   0,2609  
 91       -        -        -        -        -        -       0,3913   0,2609  
 92       -        -        -        -        -        -       0,3913   0,2609  
 93       -        -        -        -        -        -       0,3478   0,2609  
 94       -        -        -        -        -        -       0,3043   0,2174  
 95       -        -        -        -        -        -       0,3043   0,2174  
 96       -        -        -        -        -        -       0,3043   0,2174  
 97       -        -        -        -        -        -       0,3043   0,2174  
 98       -        -        -        -        -        -       0,2174   0,2174  
 99       -        -        -        -        -        -       0,1304   0,1739  
 100      -        -        -        -        -        -       0,1304   0,1739  
 101      -        -        -        -        -        -       0,1304   0,1739  
 102      -        -        -        -        -        -       0,087    0,1304  
 103      -        -        -        -        -        -       0,087    0,087  
 104      -        -        -        -        -        -       0,087    0,0435  
 105      -        -        -        -        -        -       0,087    0,0435  
 106      -        -        -        -        -        -       0,0435    - 
 107      -        -        -        -        -        -       0,0435    - 
 108      -        -        -        -        -        -       0,0435    - 
 109      -        -        -        -        -        -       0,0435    - 
 110      -        -        -        -        -        -       0,0435    - 
 111      -        -        -        -        -        -       0,0435    - 
-----------------------------------------------------------------------------
The s(x,j) is the probability that a new-born individual
will survive to age x and stage j. s(x,j)=n(x,j)/23


                                                                     Page 44 

Table 19. Mortality of each age-stage-interval (Matrix Q)
=============================================================================
 Age    Egg      L1       L2       L3       L4       L5       Female   Male
 (x)    j=1      j=2      j=3      j=4      j=5      j=6      j=7      j=8 
-----------------------------------------------------------------------------
 0       0         -        -        -        -        -        -        - 
 1       0         -        -        -        -        -        -        - 
 2       0         -        -        -        -        -        -        - 
 3       0         -        -        -        -        -        -        - 
 4       0         -        -        -        -        -        -        - 
 5       0         -        -        -        -        -        -        - 
 6       0         -        -        -        -        -        -        - 
 7       0         -        -        -        -        -        -        - 
 8       0        0         -        -        -        -        -        - 
 9       0        0         -        -        -        -        -        - 
 10       -       0         -        -        -        -        -        - 
 11       -       0         -        -        -        -        -        - 
 12       -       0        0         -        -        -        -        - 
 13       -       0        0        0         -        -        -        - 
 14       -       0        0        0         -        -        -        - 
 15       -        -       0        0        0         -        -        - 
 16       -        -       0        0        0         -        -        - 
 17       -        -        -       0        0         -        -        - 
 18       -        -        -       0        0,0526   0         -        - 
 19       -        -        -       0        0        0         -        - 
 20       -        -        -        -       0,0714   0         -        - 
 21       -        -        -        -       0        0         -        - 
 22       -        -        -        -       0        0,0556    -        - 
 23       -        -        -        -       0        0        0         - 
 24       -        -        -        -       0        0        0         - 
 25       -        -        -        -       0        0        0        0,5  
 26       -        -        -        -        -       0        0        0  
 27       -        -        -        -        -       0        0        0  
 28       -        -        -        -        -       0        0        0  
 29       -        -        -        -        -        -       0        0,1111  
 30       -        -        -        -        -        -       0        0  
 31       -        -        -        -        -        -       0        0  
 32       -        -        -        -        -        -       0        0  
 33       -        -        -        -        -        -       0        0  
 34       -        -        -        -        -        -       0        0  
 35       -        -        -        -        -        -       0        0  
 36       -        -        -        -        -        -       0        0  
 37       -        -        -        -        -        -       0        0  
 38       -        -        -        -        -        -       0        0  
 39       -        -        -        -        -        -       0        0  
 40       -        -        -        -        -        -       0        0  
 41       -        -        -        -        -        -       0        0  
 42       -        -        -        -        -        -       0        0  
 43       -        -        -        -        -        -       0        0  
 44       -        -        -        -        -        -       0        0  
 45       -        -        -        -        -        -       0        0  
 46       -        -        -        -        -        -       0        0  
 47       -        -        -        -        -        -       0        0  
 48       -        -        -        -        -        -       0        0  
 49       -        -        -        -        -        -       0        0  
 50       -        -        -        -        -        -       0        0  
 51       -        -        -        -        -        -       0        0  
 52       -        -        -        -        -        -       0        0  
 53       -        -        -        -        -        -       0        0,125  
 54       -        -        -        -        -        -       0        0  
 55       -        -        -        -        -        -       0        0  
 56       -        -        -        -        -        -       0        0  
 57       -        -        -        -        -        -       0        0  
 58       -        -        -        -        -        -       0        0  
 59       -        -        -        -        -        -       0        0  
 60       -        -        -        -        -        -       0        0  
 61       -        -        -        -        -        -       0        0  
 62       -        -        -        -        -        -       0        0  
 63       -        -        -        -        -        -       0        0  
 64       -        -        -        -        -        -       0        0  
 65       -        -        -        -        -        -       0        0  
 66       -        -        -        -        -        -       0        0  
 67       -        -        -        -        -        -       0        0  
 68       -        -        -        -        -        -       0        0  
 69       -        -        -        -        -        -       0        0  
 70       -        -        -        -        -        -       0        0  
 71       -        -        -        -        -        -       0        0  
 72       -        -        -        -        -        -       0        0  
 73       -        -        -        -        -        -       0        0  
 74       -        -        -        -        -        -       0        0  
 75       -        -        -        -        -        -       0        0  
 76       -        -        -        -        -        -       0        0  
 77       -        -        -        -        -        -       0        0  
 78       -        -        -        -        -        -       0        0,1429  
 79       -        -        -        -        -        -       0        0  
 80       -        -        -        -        -        -       0        0  
 81       -        -        -        -        -        -       0        0  
 82       -        -        -        -        -        -       0        0  
 83       -        -        -        -        -        -       0        0  
 84       -        -        -        -        -        -       0        0  
 85       -        -        -        -        -        -       0,1      0  
 86       -        -        -        -        -        -       0        0  
 87       -        -        -        -        -        -       0        0  
 88       -        -        -        -        -        -       0        0  
 89       -        -        -        -        -        -       0        0  
 90       -        -        -        -        -        -       0        0  
 91       -        -        -        -        -        -       0        0  
 92       -        -        -        -        -        -       0,1111   0  
 93       -        -        -        -        -        -       0,125    0,1667  
 94       -        -        -        -        -        -       0        0  
 95       -        -        -        -        -        -       0        0  
 96       -        -        -        -        -        -       0        0  
 97       -        -        -        -        -        -       0,2857   0  
 98       -        -        -        -        -        -       0,4      0,2  
 99       -        -        -        -        -        -       0        0  
 100      -        -        -        -        -        -       0        0  
 101      -        -        -        -        -        -       0,3333   0,25  
 102      -        -        -        -        -        -       0        0,3333  
 103      -        -        -        -        -        -       0        0,5  
 104      -        -        -        -        -        -       0        0  
 105      -        -        -        -        -        -       0,5      1  
 106      -        -        -        -        -        -       0         - 
 107      -        -        -        -        -        -       0         - 
 108      -        -        -        -        -        -       0         - 
 109      -        -        -        -        -        -       0         - 
 110      -        -        -        -        -        -       0         - 
 111      -        -        -        -        -        -       1         - 
-----------------------------------------------------------------------------
The q(x,j) is the probability that individuals
of age x and stage j will die after 1 time unit.


                                                                     Page 45 

Table 20. Distribution of mortality (Matrix P)
=============================================================================
 Age    Egg      L1       L2       L3       L4       L5       Female   Male
 (x)    j=1      j=2      j=3      j=4      j=5      j=6      j=7      j=8 
-----------------------------------------------------------------------------
 0       0         -        -        -        -        -        -        - 
 1       0         -        -        -        -        -        -        - 
 2       0         -        -        -        -        -        -        - 
 3       0         -        -        -        -        -        -        - 
 4       0         -        -        -        -        -        -        - 
 5       0         -        -        -        -        -        -        - 
 6       0         -        -        -        -        -        -        - 
 7       0         -        -        -        -        -        -        - 
 8       0        0         -        -        -        -        -        - 
 9       0        0         -        -        -        -        -        - 
 10       -       0         -        -        -        -        -        - 
 11       -       0         -        -        -        -        -        - 
 12       -       0        0         -        -        -        -        - 
 13       -       0        0        0         -        -        -        - 
 14       -       0        0        0         -        -        -        - 
 15       -        -       0        0        0         -        -        - 
 16       -        -       0        0        0         -        -        - 
 17       -        -        -       0        0         -        -        - 
 18       -        -        -       0        0,0435   0         -        - 
 19       -        -        -       0        0        0         -        - 
 20       -        -        -        -       0,0435   0         -        - 
 21       -        -        -        -       0        0         -        - 
 22       -        -        -        -       0        0,0435    -        - 
 23       -        -        -        -       0        0        0         - 
 24       -        -        -        -       0        0        0         - 
 25       -        -        -        -       0        0        0        0,0435  
 26       -        -        -        -        -       0        0        0  
 27       -        -        -        -        -       0        0        0  
 28       -        -        -        -        -       0        0        0  
 29       -        -        -        -        -        -       0        0,0435  
 30       -        -        -        -        -        -       0        0  
 31       -        -        -        -        -        -       0        0  
 32       -        -        -        -        -        -       0        0  
 33       -        -        -        -        -        -       0        0  
 34       -        -        -        -        -        -       0        0  
 35       -        -        -        -        -        -       0        0  
 36       -        -        -        -        -        -       0        0  
 37       -        -        -        -        -        -       0        0  
 38       -        -        -        -        -        -       0        0  
 39       -        -        -        -        -        -       0        0  
 40       -        -        -        -        -        -       0        0  
 41       -        -        -        -        -        -       0        0  
 42       -        -        -        -        -        -       0        0  
 43       -        -        -        -        -        -       0        0  
 44       -        -        -        -        -        -       0        0  
 45       -        -        -        -        -        -       0        0  
 46       -        -        -        -        -        -       0        0  
 47       -        -        -        -        -        -       0        0  
 48       -        -        -        -        -        -       0        0  
 49       -        -        -        -        -        -       0        0  
 50       -        -        -        -        -        -       0        0  
 51       -        -        -        -        -        -       0        0  
 52       -        -        -        -        -        -       0        0  
 53       -        -        -        -        -        -       0        0,0435  
 54       -        -        -        -        -        -       0        0  
 55       -        -        -        -        -        -       0        0  
 56       -        -        -        -        -        -       0        0  
 57       -        -        -        -        -        -       0        0  
 58       -        -        -        -        -        -       0        0  
 59       -        -        -        -        -        -       0        0  
 60       -        -        -        -        -        -       0        0  
 61       -        -        -        -        -        -       0        0  
 62       -        -        -        -        -        -       0        0  
 63       -        -        -        -        -        -       0        0  
 64       -        -        -        -        -        -       0        0  
 65       -        -        -        -        -        -       0        0  
 66       -        -        -        -        -        -       0        0  
 67       -        -        -        -        -        -       0        0  
 68       -        -        -        -        -        -       0        0  
 69       -        -        -        -        -        -       0        0  
 70       -        -        -        -        -        -       0        0  
 71       -        -        -        -        -        -       0        0  
 72       -        -        -        -        -        -       0        0  
 73       -        -        -        -        -        -       0        0  
 74       -        -        -        -        -        -       0        0  
 75       -        -        -        -        -        -       0        0  
 76       -        -        -        -        -        -       0        0  
 77       -        -        -        -        -        -       0        0  
 78       -        -        -        -        -        -       0        0,0435  
 79       -        -        -        -        -        -       0        0  
 80       -        -        -        -        -        -       0        0  
 81       -        -        -        -        -        -       0        0  
 82       -        -        -        -        -        -       0        0  
 83       -        -        -        -        -        -       0        0  
 84       -        -        -        -        -        -       0        0  
 85       -        -        -        -        -        -       0,0435   0  
 86       -        -        -        -        -        -       0        0  
 87       -        -        -        -        -        -       0        0  
 88       -        -        -        -        -        -       0        0  
 89       -        -        -        -        -        -       0        0  
 90       -        -        -        -        -        -       0        0  
 91       -        -        -        -        -        -       0        0  
 92       -        -        -        -        -        -       0,0435   0  
 93       -        -        -        -        -        -       0,0435   0,0435  
 94       -        -        -        -        -        -       0        0  
 95       -        -        -        -        -        -       0        0  
 96       -        -        -        -        -        -       0        0  
 97       -        -        -        -        -        -       0,087    0  
 98       -        -        -        -        -        -       0,087    0,0435  
 99       -        -        -        -        -        -       0        0  
 100      -        -        -        -        -        -       0        0  
 101      -        -        -        -        -        -       0,0435   0,0435  
 102      -        -        -        -        -        -       0        0,0435  
 103      -        -        -        -        -        -       0        0,0435  
 104      -        -        -        -        -        -       0        0  
 105      -        -        -        -        -        -       0,0435   0,0435  
 106      -        -        -        -        -        -       0         - 
 107      -        -        -        -        -        -       0         - 
 108      -        -        -        -        -        -       0         - 
 109      -        -        -        -        -        -       0         - 
 110      -        -        -        -        -        -       0         - 
 111      -        -        -        -        -        -       0,0435    - 
-----------------------------------------------------------------------------
The p(x,j) is the probability that a newborn individual
will die in age x and stage j.


                                                                     Page 46 


Table 21. Distribution of mortality in number (Matrix W)
=============================================================================
Age     Egg      L1       L2       L3       L4       L5       Female   Male
(x)     j=1      j=2      j=3      j=4      j=5      j=6      j=7      j=8 
-----------------------------------------------------------------------------
 0       0        -        -        -        -        -        -        - 
 1       0        -        -        -        -        -        -        - 
 2       0        -        -        -        -        -        -        - 
 3       0        -        -        -        -        -        -        - 
 4       0        -        -        -        -        -        -        - 
 5       0        -        -        -        -        -        -        - 
 6       0        -        -        -        -        -        -        - 
 7       0        -        -        -        -        -        -        - 
 8       0        0        -        -        -        -        -        - 
 9       0        0        -        -        -        -        -        - 
 10      -        0        -        -        -        -        -        - 
 11      -        0        -        -        -        -        -        - 
 12      -        0        0        -        -        -        -        - 
 13      -        0        0        0        -        -        -        - 
 14      -        0        0        0        -        -        -        - 
 15      -        -        0        0        0        -        -        - 
 16      -        -        0        0        0        -        -        - 
 17      -        -        -        0        0        -        -        - 
 18      -        -        -        0        1        0        -        - 
 19      -        -        -        0        0        0        -        - 
 20      -        -        -        -        1        0        -        - 
 21      -        -        -        -        0        0        -        - 
 22      -        -        -        -        0        1        -        - 
 23      -        -        -        -        0        0        0        - 
 24      -        -        -        -        0        0        0        - 
 25      -        -        -        -        0        0        0        1  
 26      -        -        -        -        -        0        0        0  
 27      -        -        -        -        -        0        0        0  
 28      -        -        -        -        -        0        0        0  
 29      -        -        -        -        -        -        0        1  
 30      -        -        -        -        -        -        0        0  
 31      -        -        -        -        -        -        0        0  
 32      -        -        -        -        -        -        0        0  
 33      -        -        -        -        -        -        0        0  
 34      -        -        -        -        -        -        0        0  
 35      -        -        -        -        -        -        0        0  
 36      -        -        -        -        -        -        0        0  
 37      -        -        -        -        -        -        0        0  
 38      -        -        -        -        -        -        0        0  
 39      -        -        -        -        -        -        0        0  
 40      -        -        -        -        -        -        0        0  
 41      -        -        -        -        -        -        0        0  
 42      -        -        -        -        -        -        0        0  
 43      -        -        -        -        -        -        0        0  
 44      -        -        -        -        -        -        0        0  
 45      -        -        -        -        -        -        0        0  
 46      -        -        -        -        -        -        0        0  
 47      -        -        -        -        -        -        0        0  
 48      -        -        -        -        -        -        0        0  
 49      -        -        -        -        -        -        0        0  
 50      -        -        -        -        -        -        0        0  
 51      -        -        -        -        -        -        0        0  
 52      -        -        -        -        -        -        0        0  
 53      -        -        -        -        -        -        0        1  
 54      -        -        -        -        -        -        0        0  
 55      -        -        -        -        -        -        0        0  
 56      -        -        -        -        -        -        0        0  
 57      -        -        -        -        -        -        0        0  
 58      -        -        -        -        -        -        0        0  
 59      -        -        -        -        -        -        0        0  
 60      -        -        -        -        -        -        0        0  
 61      -        -        -        -        -        -        0        0  
 62      -        -        -        -        -        -        0        0  
 63      -        -        -        -        -        -        0        0  
 64      -        -        -        -        -        -        0        0  
 65      -        -        -        -        -        -        0        0  
 66      -        -        -        -        -        -        0        0  
 67      -        -        -        -        -        -        0        0  
 68      -        -        -        -        -        -        0        0  
 69      -        -        -        -        -        -        0        0  
 70      -        -        -        -        -        -        0        0  
 71      -        -        -        -        -        -        0        0  
 72      -        -        -        -        -        -        0        0  
 73      -        -        -        -        -        -        0        0  
 74      -        -        -        -        -        -        0        0  
 75      -        -        -        -        -        -        0        0  
 76      -        -        -        -        -        -        0        0  
 77      -        -        -        -        -        -        0        0  
 78      -        -        -        -        -        -        0        1  
 79      -        -        -        -        -        -        0        0  
 80      -        -        -        -        -        -        0        0  
 81      -        -        -        -        -        -        0        0  
 82      -        -        -        -        -        -        0        0  
 83      -        -        -        -        -        -        0        0  
 84      -        -        -        -        -        -        0        0  
 85      -        -        -        -        -        -        1        0  
 86      -        -        -        -        -        -        0        0  
 87      -        -        -        -        -        -        0        0  
 88      -        -        -        -        -        -        0        0  
 89      -        -        -        -        -        -        0        0  
 90      -        -        -        -        -        -        0        0  
 91      -        -        -        -        -        -        0        0  
 92      -        -        -        -        -        -        1        0  
 93      -        -        -        -        -        -        1        1  
 94      -        -        -        -        -        -        0        0  
 95      -        -        -        -        -        -        0        0  
 96      -        -        -        -        -        -        0        0  
 97      -        -        -        -        -        -        2        0  
 98      -        -        -        -        -        -        2        1  
 99      -        -        -        -        -        -        0        0  
 100     -        -        -        -        -        -        0        0  
 101     -        -        -        -        -        -        1        1  
 102     -        -        -        -        -        -        0        1  
 103     -        -        -        -        -        -        0        1  
 104     -        -        -        -        -        -        0        0  
 105     -        -        -        -        -        -        1        1  
 106     -        -        -        -        -        -        0        - 
 107     -        -        -        -        -        -        0        - 
 108     -        -        -        -        -        -        0        - 
 109     -        -        -        -        -        -        0        - 
 110     -        -        -        -        -        -        0        - 
 111     -        -        -        -        -        -        1        - 
-----------------------------------------------------------------------------
The w(x,j) is the number of individuals died in age x and stage j.
(For Prof. Dr. Chi and his students only)


                                                                     Page 47 


Table 22. Age-specific distribution of mortality AD(x) and number of deaths
AD(x): the probability that an individual of age x will die after one age unit.
No. dead D(x): Number of individuals of age x will die in age interval x to <x+1.
==============================================
 Age        Age mortality     No. dead D(x)
 (x)             AD(x)     (between x and x+1)
----------------------------------------------
 0              0                  0 
 1              0                  0 
 2              0                  0 
 3              0                  0 
 4              0                  0 
 5              0                  0 
 6              0                  0 
 7              0                  0 
 8              0                  0 
 9              0                  0 
 10             0                  0 
 11             0                  0 
 12             0                  0 
 13             0                  0 
 14             0                  0 
 15             0                  0 
 16             0                  0 
 17             0                  0 
 18             0,043478           1 
 19             0                  0 
 20             0,043478           1 
 21             0                  0 
 22             0,043478           1 
 23             0                  0 
 24             0                  0 
 25             0,043478           1 
 26             0                  0 
 27             0                  0 
 28             0                  0 
 29             0,043478           1 
 30             0                  0 
 31             0                  0 
 32             0                  0 
 33             0                  0 
 34             0                  0 
 35             0                  0 
 36             0                  0 
 37             0                  0 
 38             0                  0 
 39             0                  0 
 40             0                  0 
 41             0                  0 
 42             0                  0 
 43             0                  0 
 44             0                  0 
 45             0                  0 
 46             0                  0 
 47             0                  0 
 48             0                  0 
 49             0                  0 
 50             0                  0 
 51             0                  0 
 52             0                  0 
 53             0,043478           1 
 54             0                  0 
 55             0                  0 
 56             0                  0 
 57             0                  0 
 58             0                  0 
 59             0                  0 
 60             0                  0 
 61             0                  0 
 62             0                  0 
 63             0                  0 
 64             0                  0 
 65             0                  0 
 66             0                  0 
 67             0                  0 
 68             0                  0 
 69             0                  0 
 70             0                  0 
 71             0                  0 
 72             0                  0 
 73             0                  0 
 74             0                  0 
 75             0                  0 
 76             0                  0 
 77             0                  0 
 78             0,043478           1 
 79             0                  0 
 80             0                  0 
 81             0                  0 
 82             0                  0 
 83             0                  0 
 84             0                  0 
 85             0,043478           1 
 86             0                  0 
 87             0                  0 
 88             0                  0 
 89             0                  0 
 90             0                  0 
 91             0                  0 
 92             0,043478           1 
 93             0,086957           2 
 94             0                  0 
 95             0                  0 
 96             0                  0 
 97             0,086957           2 
 98             0,130435           3 
 99             0                  0 
 100            0                  0 
 101            0,086957           2 
 102            0,043478           1 
 103            0,043478           1 
 104            0                  0 
 105            0,086957           2 
 106            0                  0 
 107            0                  0 
 108            0                  0 
 109            0                  0 
 110            0                  0 
 111            0,043478           1 
----------------------------------------------

                                                                     Page 48 


Table 23. Age-specific survival rate l(x)
=========================================================
 Age            l(x)     Survival  Exp. death Cumu. death
---------------------------------------------------------
 0              1         23        0         0 
 1              1         23        0         0 
 2              1         23        0         0 
 3              1         23        0         0 
 4              1         23        0         0 
 5              1         23        0         0 
 6              1         23        0         0 
 7              1         23        0         0 
 8              1         23        0         0 
 9              1         23        0         0 
 10             1         23        0         0 
 11             1         23        0         0 
 12             1         23        0         0 
 13             1         23        0         0 
 14             1         23        0         0 
 15             1         23        0         0 
 16             1         23        0         0 
 17             1         23        0         0 
 18             1         23        1         1 
 19             0,956522  22        0         1 
 20             0,956522  22        1         2 
 21             0,913043  21        0         2 
 22             0,913043  21        1         3 
 23             0,869565  20        0         3 
 24             0,869565  20        0         3 
 25             0,869565  20        1         4 
 26             0,826087  19        0         4 
 27             0,826087  19        0         4 
 28             0,826087  19        0         4 
 29             0,826087  19        1         5 
 30             0,782609  18        0         5 
 31             0,782609  18        0         5 
 32             0,782609  18        0         5 
 33             0,782609  18        0         5 
 34             0,782609  18        0         5 
 35             0,782609  18        0         5 
 36             0,782609  18        0         5 
 37             0,782609  18        0         5 
 38             0,782609  18        0         5 
 39             0,782609  18        0         5 
 40             0,782609  18        0         5 
 41             0,782609  18        0         5 
 42             0,782609  18        0         5 
 43             0,782609  18        0         5 
 44             0,782609  18        0         5 
 45             0,782609  18        0         5 
 46             0,782609  18        0         5 
 47             0,782609  18        0         5 
 48             0,782609  18        0         5 
 49             0,782609  18        0         5 
 50             0,782609  18        0         5 
 51             0,782609  18        0         5 
 52             0,782609  18        0         5 
 53             0,782609  18        1         6 
 54             0,73913   17        0         6 
 55             0,73913   17        0         6 
 56             0,73913   17        0         6 
 57             0,73913   17        0         6 
 58             0,73913   17        0         6 
 59             0,73913   17        0         6 
 60             0,73913   17        0         6 
 61             0,73913   17        0         6 
 62             0,73913   17        0         6 
 63             0,73913   17        0         6 
 64             0,73913   17        0         6 
 65             0,73913   17        0         6 
 66             0,73913   17        0         6 
 67             0,73913   17        0         6 
 68             0,73913   17        0         6 
 69             0,73913   17        0         6 
 70             0,73913   17        0         6 
 71             0,73913   17        0         6 
 72             0,73913   17        0         6 
 73             0,73913   17        0         6 
 74             0,73913   17        0         6 
 75             0,73913   17        0         6 
 76             0,73913   17        0         6 
 77             0,73913   17        0         6 
 78             0,73913   17        1         7 
 79             0,695652  16        0         7 
 80             0,695652  16        0         7 
 81             0,695652  16        0         7 
 82             0,695652  16        0         7 
 83             0,695652  16        0         7 
 84             0,695652  16        0         7 
 85             0,695652  16        1         8 
 86             0,652174  15        0         8 
 87             0,652174  15        0         8 
 88             0,652174  15        0         8 
 89             0,652174  15        0         8 
 90             0,652174  15        0         8 
 91             0,652174  15        0         8 
 92             0,652174  15        1         9 
 93             0,608696  14        2         11 
 94             0,521739  12        0         11 
 95             0,521739  12        0         11 
 96             0,521739  12        0         11 
 97             0,521739  12        2         13 
 98             0,434783  10        3         16 
 99             0,304348  7         0         16 
 100            0,304348  7         0         16 
 101            0,304348  7         2         18 
 102            0,217391  5         1         19 
 103            0,173913  4         1         20 
 104            0,130435  3         0         20 
 105            0,130435  3         2         22 
 106            0,043478  1         0         22 
 107            0,043478  1         0         22 
 108            0,043478  1         0         22 
 109            0,043478  1         0         22 
 110            0,043478  1         0         22 
 111            0,043478  1         1         23 
---------------------------------------------------------
Exp. death: expected death = the number of individuals did not survive from age x to x+1.
Cumu. death: cumulative death = the number of individuals did not survive from age 0 to age x+1.

                                                                     Page 49 


 
 
 
Table 24. P(j): Distribution of mortality to each stage: the probability
that a newborn will die in stage j and the number of death in stage j.
==========================================================================================
Stage (j)          Egg      L1       L2       L3       L4       L5       Female   Male 
------------------------------------------------------------------------------------------
P(j)               0        0        0        0        0,087    0,0435   0,4348   0,4348 
------------------------------------------------------------------------------------------
D(j)               0        0        0        0        2        1        10       10 
------------------------------------------------------------------------------------------
I(j)               23       23       23       23       23       21       10       10  
------------------------------------------------------------------------------------------
Q(j)               0        0        0        0        0,087    0,0476   1        1  
------------------------------------------------------------------------------------------
P(j): the distribution of mortality to stage j. Sum[P(j)]=1.
Q(j): the stage-specific mortality (probability of an individual of stage j will die in stage j).
D(j): the number of death occurred in stage j.
I(j): the number of individuals entered stage j.
P(j) = D(j)/ 23 .
Q(j) = D(j)/I(j).
 

                                                                     Page 50 
 
 
 
Table 25. Stage-specific survival rate and number from stage j to j+1. For the
last preadult stage (i.e., L5), it is the survival rate from the 
last preadult stage to adult (female and male). All female and male adults will die in adult stage.
==========================================================================================
Stage (j)         Egg      L1       L2       L3       L4       L5       Female   Male 
------------------------------------------------------------------------------------------
Probability        1        1        1        1        0,913    0,9524   0        0  
------------------------------------------------------------------------------------------
D(j)               0        0        0        0        2        1        10       10 
------------------------------------------------------------------------------------------
N(j)               23       23       23       23       21       20       0        0  
------------------------------------------------------------------------------------------
I(j)               23       23       23       23       23       21       10       10  
------------------------------------------------------------------------------------------
D(j): the number of death occurred in stage j.
N(j): the number of individuals in stage j will survive to stage j+1.
I(j): the number of individuals entered stage j.
The probability is calculated as N(j)/I(j).
The probability from pupa to female is 0,47619 . It is  10 / 21 .
The probability from pupa to male is 0,47619 . It is  10 / 21 .

                                                                     Page 51 
 
 
 
Table 26. Stage survival rate.  It is the probability that a newborn
individual will survive to stage j (but it may die in stage j).
=======================================================================================
Stage (j)         Egg      L1       L2       L3       L4       L5       Female   Male 
---------------------------------------------------------------------------------------
Probability       1        1        1        1        1        0,913    0,4348   0,4348  
---------------------------------------------------------------------------------------
I(j)              23       23       23       23       23       21       10       10  
---------------------------------------------------------------------------------------
I(j): the number of individuals entered stage j.
The probability is calculated as I(j)/ 23 .
The preadult survival rate (Sa) is  0,869565217391304 
Sa=( 10 + 10 )/ 23 

                                                                     Page 52 


Table 27. Age-stage specific life expectancy (matrix E)
=============================================================================
Age     Egg      L1       L2       L3       L4       L5       Female   Male 
(x)     j=1      j=2      j=3      j=4      j=5      j=6      j=7      j=8
-----------------------------------------------------------------------------
 0       80,3     -        -        -        -        -        -        -  
 1       79,3     -        -        -        -        -        -        -  
 2       78,3     -        -        -        -        -        -        -  
 3       77,3     -        -        -        -        -        -        -  
 4       76,3     -        -        -        -        -        -        -  
 5       75,3     -        -        -        -        -        -        -  
 6       74,3     -        -        -        -        -        -        -  
 7       73,3     -        -        -        -        -        -        -  
 8       72,3     72,3     -        -        -        -        -        -  
 9       71,3     71,3     -        -        -        -        -        -  
 10      -        70,3     -        -        -        -        -        -  
 11      -        69,3     -        -        -        -        -        -  
 12      -        68,31    68,28    -        -        -        -        -  
 13      -        67,35    67,29    67,23    -        -        -        -  
 14      -        66,5     66,32    66,23    -        -        -        -  
 15      -        -        65,5     65,26    65,06    -        -        -  
 16      -        -        64,76    64,44    64,06    -        -        -  
 17      -        -        -        63,76    63,06    -        -        -  
 18      -        -        -        64,55    61,68    67,33    -        -  
 19      -        -        -        62,81    63,92    66,33    -        -  
 20      -        -        -        -        61,81    65,33    -        -  
 21      -        -        -        -        66,22    64,33    -        -  
 22      -        -        -        -        68,38    63,33    -        -  
 23      -        -        -        -        71,36    65,39    75,7     -  
 24      -        -        -        -        70,36    63,78    74,7     -  
 25      -        -        -        -        69,36    66,56    73,7     30,83  
 26      -        -        -        -        -        68,36    72,7     59,67  
 27      -        -        -        -        -        68,44    71,7     58,67  
 28      -        -        -        -        -        64,18    70,7     57,67  
 29      -        -        -        -        -        -        69,7     56,67  
 30      -        -        -        -        -        -        68,7     62,63  
 31      -        -        -        -        -        -        67,7     61,63  
 32      -        -        -        -        -        -        66,7     60,63  
 33      -        -        -        -        -        -        65,7     59,63  
 34      -        -        -        -        -        -        64,7     58,63  
 35      -        -        -        -        -        -        63,7     57,63  
 36      -        -        -        -        -        -        62,7     56,63  
 37      -        -        -        -        -        -        61,7     55,63  
 38      -        -        -        -        -        -        60,7     54,63  
 39      -        -        -        -        -        -        59,7     53,63  
 40      -        -        -        -        -        -        58,7     52,63  
 41      -        -        -        -        -        -        57,7     51,63  
 42      -        -        -        -        -        -        56,7     50,63  
 43      -        -        -        -        -        -        55,7     49,63  
 44      -        -        -        -        -        -        54,7     48,63  
 45      -        -        -        -        -        -        53,7     47,63  
 46      -        -        -        -        -        -        52,7     46,63  
 47      -        -        -        -        -        -        51,7     45,63  
 48      -        -        -        -        -        -        50,7     44,63  
 49      -        -        -        -        -        -        49,7     43,63  
 50      -        -        -        -        -        -        48,7     42,63  
 51      -        -        -        -        -        -        47,7     41,63  
 52      -        -        -        -        -        -        46,7     40,63  
 53      -        -        -        -        -        -        45,7     39,63  
 54      -        -        -        -        -        -        44,7     44,14  
 55      -        -        -        -        -        -        43,7     43,14  
 56      -        -        -        -        -        -        42,7     42,14  
 57      -        -        -        -        -        -        41,7     41,14  
 58      -        -        -        -        -        -        40,7     40,14  
 59      -        -        -        -        -        -        39,7     39,14  
 60      -        -        -        -        -        -        38,7     38,14  
 61      -        -        -        -        -        -        37,7     37,14  
 62      -        -        -        -        -        -        36,7     36,14  
 63      -        -        -        -        -        -        35,7     35,14  
 64      -        -        -        -        -        -        34,7     34,14  
 65      -        -        -        -        -        -        33,7     33,14  
 66      -        -        -        -        -        -        32,7     32,14  
 67      -        -        -        -        -        -        31,7     31,14  
 68      -        -        -        -        -        -        30,7     30,14  
 69      -        -        -        -        -        -        29,7     29,14  
 70      -        -        -        -        -        -        28,7     28,14  
 71      -        -        -        -        -        -        27,7     27,14  
 72      -        -        -        -        -        -        26,7     26,14  
 73      -        -        -        -        -        -        25,7     25,14  
 74      -        -        -        -        -        -        24,7     24,14  
 75      -        -        -        -        -        -        23,7     23,14  
 76      -        -        -        -        -        -        22,7     22,14  
 77      -        -        -        -        -        -        21,7     21,14  
 78      -        -        -        -        -        -        20,7     20,14  
 79      -        -        -        -        -        -        19,7     22,33  
 80      -        -        -        -        -        -        18,7     21,33  
 81      -        -        -        -        -        -        17,7     20,33  
 82      -        -        -        -        -        -        16,7     19,33  
 83      -        -        -        -        -        -        15,7     18,33  
 84      -        -        -        -        -        -        14,7     17,33  
 85      -        -        -        -        -        -        13,7     16,33  
 86      -        -        -        -        -        -        14,11    15,33  
 87      -        -        -        -        -        -        13,11    14,33  
 88      -        -        -        -        -        -        12,11    13,33  
 89      -        -        -        -        -        -        11,11    12,33  
 90      -        -        -        -        -        -        10,11    11,33  
 91      -        -        -        -        -        -        9,11     10,33  
 92      -        -        -        -        -        -        8,11     9,33  
 93      -        -        -        -        -        -        8        8,33  
 94      -        -        -        -        -        -        8        8,8  
 95      -        -        -        -        -        -        7        7,8  
 96      -        -        -        -        -        -        6        6,8  
 97      -        -        -        -        -        -        5        5,8  
 98      -        -        -        -        -        -        5,6      4,8  
 99      -        -        -        -        -        -        7,67     4,75  
 100     -        -        -        -        -        -        6,67     3,75  
 101     -        -        -        -        -        -        5,67     2,75  
 102     -        -        -        -        -        -        7        2,33  
 103     -        -        -        -        -        -        6        2  
 104     -        -        -        -        -        -        5        2  
 105     -        -        -        -        -        -        4        1  
 106     -        -        -        -        -        -        6        -  
 107     -        -        -        -        -        -        5        -  
 108     -        -        -        -        -        -        4        -  
 109     -        -        -        -        -        -        3        -  
 110     -        -        -        -        -        -        2        -  
 111     -        -        -        -        -        -        1        -  
------------------------------------------------------------------------
e(x,j) is the life expectancy of individuals of age x and stage j.
Life exepctancy of newborn, E(0,1)= 80,3 
Maximal life expectancy Max(Exj)= 80,3  at age  0 and stage  1 .
If there is significant difference, there must be high mortality before the age of Max(Exj),
or there is significant difference between female and male adults.

                                                                     Page 53 


Table 28. Age-stage specific reproductive value (Matrix V)
========================================================================
Age    Egg     L1      L2      L3      L4      L5      Female  Male 
(x)    j=1     j=2     j=3     j=4     j=5     j=6     j=7     j=8
------------------------------------------------------------------------
 0      1,1     -       -       -       -       -       -       -  
 1      1,2     -       -       -       -       -       -       -  
 2      1,32    -       -       -       -       -       -       -  
 3      1,44    -       -       -       -       -       -       -  
 4      1,58    -       -       -       -       -       -       -  
 5      1,73    -       -       -       -       -       -       -  
 6      1,9     -       -       -       -       -       -       -  
 7      2,08    -       -       -       -       -       -       -  
 8      2,28    2,28    -       -       -       -       -       -  
 9      2,5     2,5     -       -       -       -       -       -  
 10     -       2,74    -       -       -       -       -       -  
 11     -       3       -       -       -       -       -       -  
 12     -       3,29    3,29    -       -       -       -       -  
 13     -       3,61    3,6     3,6     -       -       -       -  
 14     -       3,96    3,95    3,94    -       -       -       -  
 15     -       -       4,34    4,32    4,31    -       -       -  
 16     -       -       4,78    4,75    4,72    -       -       -  
 17     -       -       -       5,24    5,17    -       -       -  
 18     -       -       -       5,91    5,64    6,12    -       -  
 19     -       -       -       6,42    6,51    6,7     -       -  
 20     -       -       -       -       7,04    7,34    -       -  
 21     -       -       -       -       8,46    8,05    -       -  
 22     -       -       -       -       10,03   8,82    -       -  
 23     -       -       -       -       13,8    9,58    20,7    -  
 24     -       -       -       -       15,12   9,78    22,68   -  
 25     -       -       -       -       16,57   11,24   24,85   0  
 26     -       -       -       -       -       18,16   27,24   0  
 27     -       -       -       -       -       22,38   29,85   0  
 28     -       -       -       -       -       16,35   32,71   0  
 29     -       -       -       -       -       -       35,84   0  
 30     -       -       -       -       -       -       39,28   0  
 31     -       -       -       -       -       -       42,82   0  
 32     -       -       -       -       -       -       46,71   0  
 33     -       -       -       -       -       -       49,98   0  
 34     -       -       -       -       -       -       52,58   0  
 35     -       -       -       -       -       -       56,97   0  
 36     -       -       -       -       -       -       59,14   0  
 37     -       -       -       -       -       -       62,95   0  
 38     -       -       -       -       -       -       67,34   0  
 39     -       -       -       -       -       -       67      0  
 40     -       -       -       -       -       -       70,68   0  
 41     -       -       -       -       -       -       74,93   0  
 42     -       -       -       -       -       -       80,36   0  
 43     -       -       -       -       -       -       81,05   0  
 44     -       -       -       -       -       -       82,91   0  
 45     -       -       -       -       -       -       86,03   0  
 46     -       -       -       -       -       -       85,18   0  
 47     -       -       -       -       -       -       82,94   0  
 48     -       -       -       -       -       -       84,31   0  
 49     -       -       -       -       -       -       88,56   0  
 50     -       -       -       -       -       -       93,87   0  
 51     -       -       -       -       -       -       95,64   0  
 52     -       -       -       -       -       -       97,03   0  
 53     -       -       -       -       -       -       98,77   0  
 54     -       -       -       -       -       -       101,11  0  
 55     -       -       -       -       -       -       99,85   0  
 56     -       -       -       -       -       -       99,01   0  
 57     -       -       -       -       -       -       104,11  0  
 58     -       -       -       -       -       -       100,07  0  
 59     -       -       -       -       -       -       102,32  0  
 60     -       -       -       -       -       -       105     0  
 61     -       -       -       -       -       -       102,36  0  
 62     -       -       -       -       -       -       105,7   0  
 63     -       -       -       -       -       -       101,15  0  
 64     -       -       -       -       -       -       97,81   0  
 65     -       -       -       -       -       -       96,23   0  
 66     -       -       -       -       -       -       92,41   0  
 67     -       -       -       -       -       -       90,86   0  
 68     -       -       -       -       -       -       86,53   0  
 69     -       -       -       -       -       -       88,46   0  
 70     -       -       -       -       -       -       84,12   0  
 71     -       -       -       -       -       -       82      0  
 72     -       -       -       -       -       -       82,84   0  
 73     -       -       -       -       -       -       75,11   0  
 74     -       -       -       -       -       -       71,25   0  
 75     -       -       -       -       -       -       67,01   0  
 76     -       -       -       -       -       -       59,95   0  
 77     -       -       -       -       -       -       60,22   0  
 78     -       -       -       -       -       -       52,07   0  
 79     -       -       -       -       -       -       50,16   0  
 80     -       -       -       -       -       -       45,77   0  
 81     -       -       -       -       -       -       46,76   0  
 82     -       -       -       -       -       -       43,79   0  
 83     -       -       -       -       -       -       43,93   0  
 84     -       -       -       -       -       -       39,37   0  
 85     -       -       -       -       -       -       37,45   0  
 86     -       -       -       -       -       -       40,61   0  
 87     -       -       -       -       -       -       39,87   0  
 88     -       -       -       -       -       -       36,63   0  
 89     -       -       -       -       -       -       35,15   0  
 90     -       -       -       -       -       -       31,46   0  
 91     -       -       -       -       -       -       30,58   0  
 92     -       -       -       -       -       -       27,91   0  
 93     -       -       -       -       -       -       28,24   0  
 94     -       -       -       -       -       -       30,83   0  
 95     -       -       -       -       -       -       28,62   0  
 96     -       -       -       -       -       -       26,2    0  
 97     -       -       -       -       -       -       21,66   0  
 98     -       -       -       -       -       -       26,44   0  
 99     -       -       -       -       -       -       38,43   0  
 100    -       -       -       -       -       -       38,83   0  
 101    -       -       -       -       -       -       33,79   0  
 102    -       -       -       -       -       -       45,67   0  
 103    -       -       -       -       -       -       40,74   0  
 104    -       -       -       -       -       -       35,33   0  
 105    -       -       -       -       -       -       25,56   0  
 106    -       -       -       -       -       -       43,98   -  
 107    -       -       -       -       -       -       36,14   -  
 108    -       -       -       -       -       -       24,26   -  
 109    -       -       -       -       -       -       22,2    -  
 110    -       -       -       -       -       -       15,56   -  
 111    -       -       -       -       -       -       5       -  
------------------------------------------------------------------------
v(x,j) is the reproductive value of individuals of age x and stage j


                                                                     Page 54 


Table 29. Stable age-stage-distribution (SASD) (Matrix A) (Newborn = 1)
========================================================================
Age    Egg     L1      L2      L3      L4      L5      Female  Male 
(x)    j=1     j=2     j=3     j=4     j=5     j=6     j=7     j=8
------------------------------------------------------------------------
 0      1       -       -       -       -       -       -       -  
 1      0,9125  -       -       -       -       -       -       -  
 2      0,8327  -       -       -       -       -       -       -  
 3      0,7599  -       -       -       -       -       -       -  
 4      0,6934  -       -       -       -       -       -       -  
 5      0,6327  -       -       -       -       -       -       -  
 6      0,5774  -       -       -       -       -       -       -  
 7      0,5269  -       -       -       -       -       -       -  
 8      0,4599  0,0209  -       -       -       -       -       -  
 9      0,3815  0,0572  -       -       -       -       -       -  
 10     -       0,4004  -       -       -       -       -       -  
 11     -       0,3653  -       -       -       -       -       -  
 12     -       0,2609  0,0725  -       -       -       -       -  
 13     -       0,0794  0,2116  0,0132  -       -       -       -  
 14     -       0,0121  0,181   0,0845  -       -       -       -  
 15     -       -       0,0551  0,1872  0,011   -       -       -  
 16     -       -       0,0101  0,1307  0,0905  -       -       -  
 17     -       -       -       0,0734  0,1376  -       -       -  
 18     -       -       -       0,0251  0,159   0,0084  -       -  
 19     -       -       -       0,0076  0,1451  0,0153  -       -  
 20     -       -       -       -       0,0976  0,0558  -       -  
 21     -       -       -       -       0,0509  0,0827  -       -  
 22     -       -       -       -       0,0174  0,1045  -       -  
 23     -       -       -       -       0,0053  0,0953  0,0053  -  
 24     -       -       -       -       0,0048  0,0821  0,0097  -  
 25     -       -       -       -       0,0044  0,0617  0,0132  0,0088  
 26     -       -       -       -       -       0,0362  0,0161  0,0241  
 27     -       -       -       -       -       0,0147  0,0257  0,0294  
 28     -       -       -       -       -       0,0067  0,0302  0,0268  
 29     -       -       -       -       -       -       0,0306  0,0275  
 30     -       -       -       -       -       -       0,0279  0,0223  
 31     -       -       -       -       -       -       0,0255  0,0204  
 32     -       -       -       -       -       -       0,0232  0,0186  
 33     -       -       -       -       -       -       0,0212  0,017  
 34     -       -       -       -       -       -       0,0193  0,0155  
 35     -       -       -       -       -       -       0,0177  0,0141  
 36     -       -       -       -       -       -       0,0161  0,0129  
 37     -       -       -       -       -       -       0,0147  0,0118  
 38     -       -       -       -       -       -       0,0134  0,0107  
 39     -       -       -       -       -       -       0,0122  0,0098  
 40     -       -       -       -       -       -       0,0112  0,0089  
 41     -       -       -       -       -       -       0,0102  0,0082  
 42     -       -       -       -       -       -       0,0093  0,0074  
 43     -       -       -       -       -       -       0,0085  0,0068  
 44     -       -       -       -       -       -       0,0077  0,0062  
 45     -       -       -       -       -       -       0,0071  0,0057  
 46     -       -       -       -       -       -       0,0064  0,0052  
 47     -       -       -       -       -       -       0,0059  0,0047  
 48     -       -       -       -       -       -       0,0054  0,0043  
 49     -       -       -       -       -       -       0,0049  0,0039  
 50     -       -       -       -       -       -       0,0045  0,0036  
 51     -       -       -       -       -       -       0,0041  0,0033  
 52     -       -       -       -       -       -       0,0037  0,003  
 53     -       -       -       -       -       -       0,0034  0,0027  
 54     -       -       -       -       -       -       0,0031  0,0022  
 55     -       -       -       -       -       -       0,0028  0,002  
 56     -       -       -       -       -       -       0,0026  0,0018  
 57     -       -       -       -       -       -       0,0024  0,0016  
 58     -       -       -       -       -       -       0,0022  0,0015  
 59     -       -       -       -       -       -       0,002   0,0014  
 60     -       -       -       -       -       -       0,0018  0,0013  
 61     -       -       -       -       -       -       0,0016  0,0011  
 62     -       -       -       -       -       -       0,0015  0,001  
 63     -       -       -       -       -       -       0,0014  0,001  
 64     -       -       -       -       -       -       0,0012  0,0009  
 65     -       -       -       -       -       -       0,0011  0,0008  
 66     -       -       -       -       -       -       0,001   0,0007  
 67     -       -       -       -       -       -       0,0009  0,0007  
 68     -       -       -       -       -       -       0,0009  0,0006  
 69     -       -       -       -       -       -       0,0008  0,0005  
 70     -       -       -       -       -       -       0,0007  0,0005  
 71     -       -       -       -       -       -       0,0007  0,0005  
 72     -       -       -       -       -       -       0,0006  0,0004  
 73     -       -       -       -       -       -       0,0005  0,0004  
 74     -       -       -       -       -       -       0,0005  0,0003  
 75     -       -       -       -       -       -       0,0005  0,0003  
 76     -       -       -       -       -       -       0,0004  0,0003  
 77     -       -       -       -       -       -       0,0004  0,0003  
 78     -       -       -       -       -       -       0,0003  0,0002  
 79     -       -       -       -       -       -       0,0003  0,0002  
 80     -       -       -       -       -       -       0,0003  0,0002  
 81     -       -       -       -       -       -       0,0003  0,0002  
 82     -       -       -       -       -       -       0,0002  0,0001  
 83     -       -       -       -       -       -       0,0002  0,0001  
 84     -       -       -       -       -       -       0,0002  0,0001  
 85     -       -       -       -       -       -       0,0002  0,0001  
 86     -       -       -       -       -       -       0,0001  0,0001  
 87     -       -       -       -       -       -       0,0001  0,0001  
 88     -       -       -       -       -       -       0,0001  0,0001  
 89     -       -       -       -       -       -       0,0001  0,0001  
 90     -       -       -       -       -       -       0,0001  0,0001  
 91     -       -       -       -       -       -       0,0001  0,0001  
 92     -       -       -       -       -       -       0,0001  0,0001  
 93     -       -       -       -       -       -       0,0001  0,0001  
 94     -       -       -       -       -       -       0,0001  0  
 95     -       -       -       -       -       -       0,0001  0  
 96     -       -       -       -       -       -       0       0  
 97     -       -       -       -       -       -       0       0  
 98     -       -       -       -       -       -       0       0  
 99     -       -       -       -       -       -       0       0  
 100    -       -       -       -       -       -       0       0  
 101    -       -       -       -       -       -       0       0  
 102    -       -       -       -       -       -       0       0  
 103    -       -       -       -       -       -       0       0  
 104    -       -       -       -       -       -       0       0  
 105    -       -       -       -       -       -       0       0  
 106    -       -       -       -       -       -       0       -  
 107    -       -       -       -       -       -       0       -  
 108    -       -       -       -       -       -       0       -  
 109    -       -       -       -       -       -       0       -  
 110    -       -       -       -       -       -       0       -  
 111    -       -       -       -       -       -       0       -  
------------------------------------------------------------------------
a(x,j) is the proportion of individuals in age x and stage j 
in comparison with a(0,1) (the newborn).

                                                                     Page 55 


Table 30. Stable age-stage-distribution (SASD) (Matrix B) (in percentage)
========================================================================
Age    Egg     L1      L2      L3      L4      L5      Female  Male 
(x)    j=1     j=2     j=3     j=4     j=5     j=6     j=7     j=8
------------------------------------------------------------------------
 0      8,99    -       -       -       -       -       -       -  
 1      8,2     -       -       -       -       -       -       -  
 2      7,48    -       -       -       -       -       -       -  
 3      6,83    -       -       -       -       -       -       -  
 4      6,23    -       -       -       -       -       -       -  
 5      5,69    -       -       -       -       -       -       -  
 6      5,19    -       -       -       -       -       -       -  
 7      4,73    -       -       -       -       -       -       -  
 8      4,13    0,1878  -       -       -       -       -       -  
 9      3,43    0,5142  -       -       -       -       -       -  
 10     -       3,6     -       -       -       -       -       -  
 11     -       3,28    -       -       -       -       -       -  
 12     -       2,34    0,6512  -       -       -       -       -  
 13     -       0,7131  1,9     0,1189  -       -       -       -  
 14     -       0,1085  1,63    0,7592  -       -       -       -  
 15     -       -       0,4949  1,68    0,099   -       -       -  
 16     -       -       0,0903  1,17    0,8128  -       -       -  
 17     -       -       -       0,6593  1,24    -       -       -  
 18     -       -       -       0,2256  1,43    0,0752  -       -  
 19     -       -       -       0,0686  1,3     0,1372  -       -  
 20     -       -       -       -       0,8767  0,501   -       -  
 21     -       -       -       -       0,4572  0,7429  -       -  
 22     -       -       -       -       0,1564  0,9386  -       -  
 23     -       -       -       -       0,0476  0,8565  0,0476  -  
 24     -       -       -       -       0,0434  0,7382  0,0868  -  
 25     -       -       -       -       0,0396  0,5547  0,1189  0,0792  
 26     -       -       -       -       -       0,3254  0,1446  0,2169  
 27     -       -       -       -       -       0,132   0,231   0,264  
 28     -       -       -       -       -       0,0602  0,271   0,2409  
 29     -       -       -       -       -       -       0,2747  0,2473  
 30     -       -       -       -       -       -       0,2507  0,2006  
 31     -       -       -       -       -       -       0,2288  0,183  
 32     -       -       -       -       -       -       0,2088  0,167  
 33     -       -       -       -       -       -       0,1905  0,1524  
 34     -       -       -       -       -       -       0,1738  0,1391  
 35     -       -       -       -       -       -       0,1586  0,1269  
 36     -       -       -       -       -       -       0,1448  0,1158  
 37     -       -       -       -       -       -       0,1321  0,1057  
 38     -       -       -       -       -       -       0,1205  0,0964  
 39     -       -       -       -       -       -       0,11    0,088  
 40     -       -       -       -       -       -       0,1004  0,0803  
 41     -       -       -       -       -       -       0,0916  0,0733  
 42     -       -       -       -       -       -       0,0836  0,0669  
 43     -       -       -       -       -       -       0,0763  0,061  
 44     -       -       -       -       -       -       0,0696  0,0557  
 45     -       -       -       -       -       -       0,0635  0,0508  
 46     -       -       -       -       -       -       0,058   0,0464  
 47     -       -       -       -       -       -       0,0529  0,0423  
 48     -       -       -       -       -       -       0,0483  0,0386  
 49     -       -       -       -       -       -       0,044   0,0352  
 50     -       -       -       -       -       -       0,0402  0,0321  
 51     -       -       -       -       -       -       0,0367  0,0293  
 52     -       -       -       -       -       -       0,0335  0,0268  
 53     -       -       -       -       -       -       0,0305  0,0244  
 54     -       -       -       -       -       -       0,0279  0,0195  
 55     -       -       -       -       -       -       0,0254  0,0178  
 56     -       -       -       -       -       -       0,0232  0,0162  
 57     -       -       -       -       -       -       0,0212  0,0148  
 58     -       -       -       -       -       -       0,0193  0,0135  
 59     -       -       -       -       -       -       0,0176  0,0123  
 60     -       -       -       -       -       -       0,0161  0,0113  
 61     -       -       -       -       -       -       0,0147  0,0103  
 62     -       -       -       -       -       -       0,0134  0,0094  
 63     -       -       -       -       -       -       0,0122  0,0086  
 64     -       -       -       -       -       -       0,0112  0,0078  
 65     -       -       -       -       -       -       0,0102  0,0071  
 66     -       -       -       -       -       -       0,0093  0,0065  
 67     -       -       -       -       -       -       0,0085  0,0059  
 68     -       -       -       -       -       -       0,0077  0,0054  
 69     -       -       -       -       -       -       0,0071  0,0049  
 70     -       -       -       -       -       -       0,0064  0,0045  
 71     -       -       -       -       -       -       0,0059  0,0041  
 72     -       -       -       -       -       -       0,0054  0,0038  
 73     -       -       -       -       -       -       0,0049  0,0034  
 74     -       -       -       -       -       -       0,0045  0,0031  
 75     -       -       -       -       -       -       0,0041  0,0029  
 76     -       -       -       -       -       -       0,0037  0,0026  
 77     -       -       -       -       -       -       0,0034  0,0024  
 78     -       -       -       -       -       -       0,0031  0,0022  
 79     -       -       -       -       -       -       0,0028  0,0017  
 80     -       -       -       -       -       -       0,0026  0,0015  
 81     -       -       -       -       -       -       0,0024  0,0014  
 82     -       -       -       -       -       -       0,0021  0,0013  
 83     -       -       -       -       -       -       0,002   0,0012  
 84     -       -       -       -       -       -       0,0018  0,0011  
 85     -       -       -       -       -       -       0,0016  0,001  
 86     -       -       -       -       -       -       0,0013  0,0009  
 87     -       -       -       -       -       -       0,0012  0,0008  
 88     -       -       -       -       -       -       0,0011  0,0007  
 89     -       -       -       -       -       -       0,001   0,0007  
 90     -       -       -       -       -       -       0,0009  0,0006  
 91     -       -       -       -       -       -       0,0008  0,0006  
 92     -       -       -       -       -       -       0,0008  0,0005  
 93     -       -       -       -       -       -       0,0006  0,0005  
 94     -       -       -       -       -       -       0,0005  0,0004  
 95     -       -       -       -       -       -       0,0005  0,0003  
 96     -       -       -       -       -       -       0,0004  0,0003  
 97     -       -       -       -       -       -       0,0004  0,0003  
 98     -       -       -       -       -       -       0,0002  0,0002  
 99     -       -       -       -       -       -       0,0001  0,0002  
 100    -       -       -       -       -       -       0,0001  0,0002  
 101    -       -       -       -       -       -       0,0001  0,0002  
 102    -       -       -       -       -       -       0,0001  0,0001  
 103    -       -       -       -       -       -       0,0001  0,0001  
 104    -       -       -       -       -       -       0,0001  0  
 105    -       -       -       -       -       -       0,0001  0  
 106    -       -       -       -       -       -       0       -  
 107    -       -       -       -       -       -       0       -  
 108    -       -       -       -       -       -       0       -  
 109    -       -       -       -       -       -       0       -  
 110    -       -       -       -       -       -       0       -  
 111    -       -       -       -       -       -       0       -  
------------------------------------------------------------------------
b(x,j) is the proportion of individuals in age x and stage j 
when the total cohort is 100.

                                                                     Page 56 

Table 31. Stable age-stage-distribution (SASD) (Matrix B2) (sum = 1)
=============================================================================
 Age    Egg      L1       L2       L3       L4       L5       Female   Male
 (x)    j=1      j=2      j=3      j=4      j=5      j=6      j=7      j=8 
-----------------------------------------------------------------------------
 0       0,0899    -        -        -        -        -        -        - 
 1       0,082     -        -        -        -        -        -        - 
 2       0,0748    -        -        -        -        -        -        - 
 3       0,0683    -        -        -        -        -        -        - 
 4       0,0623    -        -        -        -        -        -        - 
 5       0,0569    -        -        -        -        -        -        - 
 6       0,0519    -        -        -        -        -        -        - 
 7       0,0473    -        -        -        -        -        -        - 
 8       0,0413   0,0019    -        -        -        -        -        - 
 9       0,0343   0,0051    -        -        -        -        -        - 
 10       -       0,036     -        -        -        -        -        - 
 11       -       0,0328    -        -        -        -        -        - 
 12       -       0,0234   0,0065    -        -        -        -        - 
 13       -       0,0071   0,019    0,0012    -        -        -        - 
 14       -       0,0011   0,0163   0,0076    -        -        -        - 
 15       -        -       0,0049   0,0168   0,001     -        -        - 
 16       -        -       0,0009   0,0117   0,0081    -        -        - 
 17       -        -        -       0,0066   0,0124    -        -        - 
 18       -        -        -       0,0023   0,0143   0,0008    -        - 
 19       -        -        -       0,0007   0,013    0,0014    -        - 
 20       -        -        -        -       0,0088   0,005     -        - 
 21       -        -        -        -       0,0046   0,0074    -        - 
 22       -        -        -        -       0,0016   0,0094    -        - 
 23       -        -        -        -       0,0005   0,0086   0,0005    - 
 24       -        -        -        -       0,0004   0,0074   0,0009    - 
 25       -        -        -        -       0,0004   0,0055   0,0012   0,0008  
 26       -        -        -        -        -       0,0033   0,0014   0,0022  
 27       -        -        -        -        -       0,0013   0,0023   0,0026  
 28       -        -        -        -        -       0,0006   0,0027   0,0024  
 29       -        -        -        -        -        -       0,0027   0,0025  
 30       -        -        -        -        -        -       0,0025   0,002  
 31       -        -        -        -        -        -       0,0023   0,0018  
 32       -        -        -        -        -        -       0,0021   0,0017  
 33       -        -        -        -        -        -       0,0019   0,0015  
 34       -        -        -        -        -        -       0,0017   0,0014  
 35       -        -        -        -        -        -       0,0016   0,0013  
 36       -        -        -        -        -        -       0,0014   0,0012  
 37       -        -        -        -        -        -       0,0013   0,0011  
 38       -        -        -        -        -        -       0,0012   0,001  
 39       -        -        -        -        -        -       0,0011   0,0009  
 40       -        -        -        -        -        -       0,001    0,0008  
 41       -        -        -        -        -        -       0,0009   0,0007  
 42       -        -        -        -        -        -       0,0008   0,0007  
 43       -        -        -        -        -        -       0,0008   0,0006  
 44       -        -        -        -        -        -       0,0007   0,0006  
 45       -        -        -        -        -        -       0,0006   0,0005  
 46       -        -        -        -        -        -       0,0006   0,0005  
 47       -        -        -        -        -        -       0,0005   0,0004  
 48       -        -        -        -        -        -       0,0005   0,0004  
 49       -        -        -        -        -        -       0,0004   0,0004  
 50       -        -        -        -        -        -       0,0004   0,0003  
 51       -        -        -        -        -        -       0,0004   0,0003  
 52       -        -        -        -        -        -       0,0003   0,0003  
 53       -        -        -        -        -        -       0,0003   0,0002  
 54       -        -        -        -        -        -       0,0003   0,0002  
 55       -        -        -        -        -        -       0,0003   0,0002  
 56       -        -        -        -        -        -       0,0002   0,0002  
 57       -        -        -        -        -        -       0,0002   0,0001  
 58       -        -        -        -        -        -       0,0002   0,0001  
 59       -        -        -        -        -        -       0,0002   0,0001  
 60       -        -        -        -        -        -       0,0002   0,0001  
 61       -        -        -        -        -        -       0,0001   0,0001  
 62       -        -        -        -        -        -       0,0001   0,0001  
 63       -        -        -        -        -        -       0,0001   0,0001  
 64       -        -        -        -        -        -       0,0001   0,0001  
 65       -        -        -        -        -        -       0,0001   0,0001  
 66       -        -        -        -        -        -       0,0001   0,0001  
 67       -        -        -        -        -        -       0,0001   0,0001  
 68       -        -        -        -        -        -       0,0001   0,0001  
 69       -        -        -        -        -        -       0,0001   0  
 70       -        -        -        -        -        -       0,0001   0  
 71       -        -        -        -        -        -       0,0001   0  
 72       -        -        -        -        -        -       0,0001   0  
 73       -        -        -        -        -        -       0        0  
 74       -        -        -        -        -        -       0        0  
 75       -        -        -        -        -        -       0        0  
 76       -        -        -        -        -        -       0        0  
 77       -        -        -        -        -        -       0        0  
 78       -        -        -        -        -        -       0        0  
 79       -        -        -        -        -        -       0        0  
 80       -        -        -        -        -        -       0        0  
 81       -        -        -        -        -        -       0        0  
 82       -        -        -        -        -        -       0        0  
 83       -        -        -        -        -        -       0        0  
 84       -        -        -        -        -        -       0        0  
 85       -        -        -        -        -        -       0        0  
 86       -        -        -        -        -        -       0        0  
 87       -        -        -        -        -        -       0        0  
 88       -        -        -        -        -        -       0        0  
 89       -        -        -        -        -        -       0        0  
 90       -        -        -        -        -        -       0        0  
 91       -        -        -        -        -        -       0        0  
 92       -        -        -        -        -        -       0        0  
 93       -        -        -        -        -        -       0        0  
 94       -        -        -        -        -        -       0        0  
 95       -        -        -        -        -        -       0        0  
 96       -        -        -        -        -        -       0        0  
 97       -        -        -        -        -        -       0        0  
 98       -        -        -        -        -        -       0        0  
 99       -        -        -        -        -        -       0        0  
 100      -        -        -        -        -        -       0        0  
 101      -        -        -        -        -        -       0        0  
 102      -        -        -        -        -        -       0        0  
 103      -        -        -        -        -        -       0        0  
 104      -        -        -        -        -        -       0        0  
 105      -        -        -        -        -        -       0        0  
 106      -        -        -        -        -        -       0         - 
 107      -        -        -        -        -        -       0         - 
 108      -        -        -        -        -        -       0         - 
 109      -        -        -        -        -        -       0         - 
 110      -        -        -        -        -        -       0         - 
 111      -        -        -        -        -        -       0         - 
-----------------------------------------------------------------------------
b2(x,j) is the proportion of individuals in age x and stage j 
and the total cohort is 1.


                                                                      Page 57 
 
 
 
Table 32. The stable age distribution a(x) (newborn = 1)
====================
Age       SAD a(x)
--------------------
 0        1 
 1        0,9125 
 2        0,8327 
 3        0,7599 
 4        0,6934 
 5        0,6327 
 6        0,5774 
 7        0,5269 
 8        0,4808 
 9        0,4387 
 10       0,4004 
 11       0,3653 
 12       0,3334 
 13       0,3042 
 14       0,2776 
 15       0,2533 
 16       0,2312 
 17       0,2109 
 18       0,1925 
 19       0,168 
 20       0,1533 
 21       0,1335 
 22       0,1219 
 23       0,1059 
 24       0,0966 
 25       0,0882 
 26       0,0764 
 27       0,0698 
 28       0,0637 
 29       0,0581 
 30       0,0502 
 31       0,0458 
 32       0,0418 
 33       0,0382 
 34       0,0348 
 35       0,0318 
 36       0,029 
 37       0,0265 
 38       0,0241 
 39       0,022 
 40       0,0201 
 41       0,0183 
 42       0,0167 
 43       0,0153 
 44       0,0139 
 45       0,0127 
 46       0,0116 
 47       0,0106 
 48       0,0097 
 49       0,0088 
 50       0,008 
 51       0,0073 
 52       0,0067 
 53       0,0061 
 54       0,0053 
 55       0,0048 
 56       0,0044 
 57       0,004 
 58       0,0037 
 59       0,0033 
 60       0,003 
 61       0,0028 
 62       0,0025 
 63       0,0023 
 64       0,0021 
 65       0,0019 
 66       0,0018 
 67       0,0016 
 68       0,0015 
 69       0,0013 
 70       0,0012 
 71       0,0011 
 72       0,001 
 73       0,0009 
 74       0,0008 
 75       0,0008 
 76       0,0007 
 77       0,0006 
 78       0,0006 
 79       0,0005 
 80       0,0005 
 81       0,0004 
 82       0,0004 
 83       0,0003 
 84       0,0003 
 85       0,0003 
 86       0,0002 
 87       0,0002 
 88       0,0002 
 89       0,0002 
 90       0,0002 
 91       0,0002 
 92       0,0001 
 93       0,0001 
 94       0,0001 
 95       0,0001 
 96       0,0001 
 97       0,0001 
 98       0,0001 
 99       0 
 100      0 
 101      0 
 102      0 
 103      0 
 104      0 
 105      0 
 106      0 
 107      0 
 108      0 
 109      0 
 110      0 
 111      0 
--------------------

                                                                      Page 58 
 
 
 
Table 33. Stable age distribution in percentage
          (total population = 100)
====================
Age       SAD (%)
--------------------
 0        8,9861 
 1        8,2 
 2        7,4827 
 3        6,8281 
 4        6,2308 
 5        5,6858 
 6        5,1884 
 7        4,7346 
 8        4,3204 
 9        3,9425 
 10       3,5976 
 11       3,2829 
 12       2,9957 
 13       2,7337 
 14       2,4945 
 15       2,2763 
 16       2,0772 
 17       1,8955 
 18       1,7297 
 19       1,5097 
 20       1,3777 
 21       1,2 
 22       1,0951 
 23       0,9517 
 24       0,8684 
 25       0,7925 
 26       0,687 
 27       0,6269 
 28       0,572 
 29       0,522 
 30       0,4513 
 31       0,4118 
 32       0,3758 
 33       0,3429 
 34       0,3129 
 35       0,2855 
 36       0,2606 
 37       0,2378 
 38       0,217 
 39       0,198 
 40       0,1807 
 41       0,1649 
 42       0,1504 
 43       0,1373 
 44       0,1253 
 45       0,1143 
 46       0,1043 
 47       0,0952 
 48       0,0869 
 49       0,0793 
 50       0,0723 
 51       0,066 
 52       0,0602 
 53       0,055 
 54       0,0474 
 55       0,0432 
 56       0,0394 
 57       0,036 
 58       0,0328 
 59       0,03 
 60       0,0273 
 61       0,025 
 62       0,0228 
 63       0,0208 
 64       0,019 
 65       0,0173 
 66       0,0158 
 67       0,0144 
 68       0,0131 
 69       0,012 
 70       0,0109 
 71       0,01 
 72       0,0091 
 73       0,0083 
 74       0,0076 
 75       0,0069 
 76       0,0063 
 77       0,0058 
 78       0,0053 
 79       0,0045 
 80       0,0041 
 81       0,0038 
 82       0,0034 
 83       0,0031 
 84       0,0029 
 85       0,0026 
 86       0,0022 
 87       0,002 
 88       0,0019 
 89       0,0017 
 90       0,0015 
 91       0,0014 
 92       0,0013 
 93       0,0011 
 94       0,0009 
 95       0,0008 
 96       0,0007 
 97       0,0007 
 98       0,0005 
 99       0,0003 
 100      0,0003 
 101      0,0003 
 102      0,0002 
 103      0,0001 
 104      0,0001 
 105      0,0001 
 106      0 
 107      0 
 108      0 
 109      0 
 110      0 
 111      0 
--------------------

                                                                     Page 59 
 
 
 
Table 34. Stable stage distribution in percentage
      (Total population = 100)
============================================================================
     Egg      L1       L2       L3       L4       L5       Female   Male 
----------------------------------------------------------------------------
     60,8972  10,7486  4,7649   4,6882   6,5016   5,0619   4,0342   3,3033  
----------------------------------------------------------------------------

                                                                     Page 60 
 
 
 
Table 35. Stable stage distribution (First stage = 1)
============================================================================
     Egg      L1       L2       L3       L4       L5       Female   Male 
----------------------------------------------------------------------------
     1        0,1765   0,0782   0,077    0,1068   0,0831   0,0662   0,0542  
----------------------------------------------------------------------------

                                                                     Page 61 
 
Table 36. Age-specific life table
Date: 25.07.2023                                              Time: 21:44:44 
==================================================================================
 x       l(x)   m(x)  l(x)m(x)  Exp[-r(x+1)]l(x)m(x)   SAD (%)    E(x)       R(x)
----------------------------------------------------------------------------------
 0        1      0       0                0              8,99      80,3      1,1 
 1        1      0       0                0              8,2       79,3      1,2 
 2        1      0       0                0              7,48      78,3      1,32 
 3        1      0       0                0              6,83      77,3      1,44 
 4        1      0       0                0              6,23      76,3      1,58 
 5        1      0       0                0              5,69      75,3      1,73 
 6        1      0       0                0              5,19      74,3      1,9 
 7        1      0       0                0              4,73      73,3      2,08 
 8        1      0       0                0              4,32      72,3      2,28 
 9        1      0       0                0              3,94      71,3      2,5 
 10       1      0       0                0              3,6       70,3      2,74 
 11       1      0       0                0              3,28      69,3      3 
 12       1      0       0                0              3         68,3      3,29 
 13       1      0       0                0              2,73      67,3      3,6 
 14       1      0       0                0              2,49      66,3      3,95 
 15       1      0       0                0              2,28      65,3      4,33 
 16       1      0       0                0              2,08      64,3      4,74 
 17       1      0       0                0              1,9       63,3      5,2 
 18       1      0       0                0              1,73      62,3      5,69 
 19       0,957  0       0                0              1,51      64,09     6,52 
 20       0,957  0       0                0              1,38      63,09     7,15 
 21       0,913  0       0                0              1,2       65,05     8,21 
 22       0,913  0       0                0              1,1       64,05     8,99 
 23       0,87   0       0                0              0,95      66,2      10,35 
 24       0,87   0       0                0              0,87      65,2      11,34 
 25       0,87   0       0                0              0,79      64,2      12,43 
 26       0,826  0       0                0              0,69      66,53     14,33 
 27       0,826  0       0                0              0,63      65,53     15,71 
 28       0,826  0       0                0              0,57      64,53     17,21 
 29       0,826  0       0                0              0,52      63,53     18,86 
 30       0,783  0,11    0,09             0,0051         0,45      66        21,82 
 31       0,783  0,11    0,09             0,0046         0,41      65        23,79 
 32       0,783  0,61    0,48             0,0233         0,38      64        25,95 
 33       0,783  1,11    0,87             0,0387         0,34      63        27,77 
 34       0,783  0,33    0,26             0,0106         0,31      62        29,21 
 35       0,783  1,67    1,3              0,0483         0,29      61        31,65 
 36       0,783  0,94    0,74             0,025          0,26      60        32,86 
 37       0,783  0,83    0,65             0,0201         0,24      59        34,97 
 38       0,783  3,44    2,7              0,0759         0,22      58        37,41 
 39       0,783  1,39    1,09             0,0279         0,2       57        37,22 
 40       0,783  1,28    1                0,0234         0,18      56        39,27 
 41       0,783  0,89    0,7              0,0149         0,16      55        41,63 
 42       0,783  3,56    2,78             0,0543         0,15      54        44,65 
 43       0,783  3       2,35             0,0418         0,14      53        45,03 
 44       0,783  2,44    1,91             0,0311         0,13      52        46,06 
 45       0,783  4,61    3,61             0,0535         0,11      51        47,8 
 46       0,783  5,28    4,13             0,0559         0,1       50        47,32 
 47       0,783  3,33    2,61             0,0322         0,1       49        46,08 
 48       0,783  1,94    1,52             0,0172         0,09      48        46,84 
 49       0,783  1,61    1,26             0,013          0,08      47        49,2 
 50       0,783  3,67    2,87             0,0269         0,07      46        52,15 
 51       0,783  3,94    3,09             0,0264         0,07      45        53,13 
 52       0,783  3,83    3                0,0234         0,06      44        53,9 
 53       0,783  3,61    2,83             0,0202         0,05      43        54,87 
 54       0,739  5,88    4,35             0,0283         0,05      44,47     59,48 
 55       0,739  5,59    4,13             0,0245         0,04      43,47     58,73 
 56       0,739  2,35    1,74             0,0094         0,04      42,47     58,24 
 57       0,739  7,53    5,57             0,0275         0,04      41,47     61,24 
 58       0,739  3,94    2,91             0,0131         0,03      40,47     58,86 
 59       0,739  3,82    2,83             0,0116         0,03      39,47     60,19 
 60       0,739  6,82    5,04             0,019          0,03      38,47     61,77 
 61       0,739  3,47    2,57             0,0088         0,02      37,47     60,21 
 62       0,739  7,88    5,83             0,0182         0,02      36,47     62,18 
 63       0,739  7       5,17             0,0148         0,02      35,47     59,5 
 64       0,739  5,88    4,35             0,0113         0,02      34,47     57,53 
 65       0,739  7       5,17             0,0123         0,02      33,47     56,6 
 66       0,739  5,59    4,13             0,009          0,02      32,47     54,36 
 67       0,739  7       5,17             0,0102         0,01      31,47     53,45 
 68       0,739  3,41    2,52             0,0046         0,01      30,47     50,9 
 69       0,739  6,88    5,09             0,0084         0,01      29,47     52,04 
 70       0,739  5,47    4,04             0,0061         0,01      28,47     49,48 
 71       0,739  3,76    2,78             0,0038         0,01      27,47     48,23 
 72       0,739  8,41    6,22             0,0078         0,01      26,47     48,73 
 73       0,739  5,94    4,39             0,005          0,01      25,47     44,18 
 74       0,739  5,94    4,39             0,0046         0,01      24,47     41,91 
 75       0,739  7,24    5,35             0,0051         0,01      23,47     39,42 
 76       0,739  2,94    2,17             0,0019         0,01      22,47     35,27 
 77       0,739  7,47    5,52             0,0044         0,01      21,47     35,42 
 78       0,739  3,71    2,74             0,002          0,01      20,47     30,63 
 79       0,696  5,25    3,65             0,0024         0         20,69     31,35 
 80       0,696  1,94    1,35             0,0008         0         19,69     28,6 
 81       0,696  4,25    2,96             0,0016         0         18,69     29,22 
 82       0,696  2,31    1,61             0,0008         0         17,69     27,37 
 83       0,696  5       3,48             0,0016         0         16,69     27,46 
 84       0,696  3,25    2,26             0,0009         0         15,69     24,61 
 85       0,696  2,56    1,78             0,0007         0         14,69     23,41 
 86       0,652  2,53    1,65             0,0006         0         14,6      24,36 
 87       0,652  3,87    2,52             0,0008         0         13,6      23,92 
 88       0,652  2,73    1,78             0,0005         0         12,6      21,98 
 89       0,652  3,87    2,52             0,0007         0         11,6      21,09 
 90       0,652  2,13    1,39             0,0003         0         10,6      18,88 
 91       0,652  3,07    2                0,0004         0         9,6       18,35 
 92       0,652  3       1,96             0,0004         0         8,6       16,74 
 93       0,609  2,07    1,26             0,0002         0         8,14      16,14 
 94       0,522  2,75    1,43             0,0002         0         8,33      17,98 
 95       0,522  2,75    1,43             0,0002         0         7,33      16,7 
 96       0,522  3,75    1,96             0,0003         0         6,33      15,28 
 97       0,522  2,58    1,35             0,0002         0         5,33      12,64 
 98       0,435  2,7     1,17             0,0001         0         5,2       13,22 
 99       0,304  1,29    0,39             0              0         6         16,47 
 100      0,304  3,43    1,04             0,0001         0         5         16,64 
 101      0,304  2,57    0,78             0,0001         0         4         14,48 
 102      0,217  3,4     0,74             0,0001         0         4,2       18,27 
 103      0,174  4,25    0,74             0,0001         0         4         20,37 
 104      0,13   8       1,04             0,0001         0         4         23,55 
 105      0,13   3,67    0,48             0              0         3         17,04 
 106      0,043  11      0,48             0              0         6         43,98 
 107      0,043  14      0,61             0              0         5         36,14 
 108      0,043  4       0,17             0              0         4         24,26 
 109      0,043  8       0,35             0              0         3         22,2 
 110      0,043  11      0,48             0              0         2         15,56 
 111      0,043  5       0,22             0              0         1         5 
----------------------------------------------------------------------------------
 No. of iteration = 27 
 The intrinsic rate of increase (r) = 9,15409862995148E-02 /time unit.
----------------------------------------------------------------------------------
 The finite rate of increase (lambda) = 1,0958616910876 /time unit.
----------------------------------------------------------------------------------
 The net reproductive rate (R0) = 193,130434782609 offspring/individual.
----------------------------------------------------------------------------------
 The first age of reproductive value of female adult = 23 .
 The peak value of age-specific fecundity m(x) = 14  at age 107 . l(x) = 4,34782608695652E-02 .
 The peak value of age-stage reproductive value v(x,j) = 105,7  at age 62 .
 The age of peak v(x,j) is  62 . It must be between 23 and TPOP 35,6  or close to  35,6 .
----------------------------------------------------------------------------------
 The gross reproduction rate (GRR) = 336,466374883287 offspring/individual.
 Attention:  GRR is not a good parameter, because it ignores the survival rate.
             Please report GRR with caution.  If you report GRR, you should mention
             that GRR cannot represent the population characteristics and it should
             not be used to compare the population fitnees.
----------------------------------------------------------------------------------

 The mean generation time (T) = 57,4973681330449 time unit.
 The doubling time (DT) = 7,57198724396549 
----------------------------------------------------------------------------------

 The relationhip is: lambda = 1+b-d or lambda = s+b.
 ** Attention! **********************************************************************
 *  Birth rate rate (b) (at SASD) per time unit = 9,84747233917449E-02              *
 *  Survival rate (s) (at SASD) per time unit = 0,99738696769585                    *
 *  Death rate (d) (at SASD) (per time unit) = 2,61303230414978E-03                 *
 *  Finite rate (lambda) = 1+b-d = 1,0958616910876 per time unit.                   *
 *  Finite rate (lambda) = s+b = 1,0958616910876 per time unit.                     *
 *  The relationship among birth rate, death rate, survival rate, and finite rate   *
 *  is a good practice for "Critical thinking".                                     *
 ************************************************************************************
 SAD (%) - Stable Age Distribution in percent. 
 SASD - Stable Age-Stage Distribution. 
 V(x)=l(x)*m(x) - Net maternity.
 R(x) - Age-specific reproductive value.
 E(x) - Age-specific life expectancy (time units that individuals at age x can still survive).
 The unit for the net reproductive rate is offspring/individual or just offspring.
 The unit for the intrinsic rate of increase is time unit^(-1), day^(-1) or week^(-1).
 The unit for the finite rate is time unit^(-1), day^(-1), or week^(-1).
 The unit for the mean generation time is time unit, day, or week.
 The unit for the reproductive value is time unit^(-1), day^(-1) or week^(-1).
 The unit for the gross reproductive rate is offspring or eggs.
 You can use dimensional analysis to find the unit of each parameter.
 ---------------------------------------------------------------------------------
 Attention!  For a better alignment, only limited digits are listed in this table.
 You can find precise data in files for figure preparation (e.g., _Fig_FxLxMxLxMx)
 and for further analyses (e.g., G_eggs per oviposition day.txt).
 ---------------------------------------------------------------------------------
 The relationship between Fecundity and R0 should be R0=F*(Nf/N)
 Fecundity (F) = 444,2 
 Adult female (Nf) = 10 
 Total number at beginning of life table study (N) = 23 
 The net reproductive rate (R0) = 193,130434782609 
 ***************************************************************************
 Attention:
 This relationship shows that the two-sex life table is correct. If there is
 minor difference, it is due to round off.  If you use traditional female
 age-specific life table, you will mostly find erroneous relationship.
 ***************************************************************************

                                                                     Page 62 
 
 
 
Table 37. Cumulative reproductive rate, cumulative contribution to r, and curtailed r
=============================================================================================
x    l(x)    m(x)     C[v(x)]   C[v(x)]%  C[e(-rW)lm]  r*C[e(-rW)lm] r(delta)  r(delta)/r (%)
---------------------------------------------------------------------------------------------
 0     1      0         0         0          0             0                -         -
 1     1      0         0         0          0             0                -         -
 2     1      0         0         0          0             0                -         -
 3     1      0         0         0          0             0                -         -
 4     1      0         0         0          0             0                -         -
 5     1      0         0         0          0             0                -         -
 6     1      0         0         0          0             0                -         -
 7     1      0         0         0          0             0                -         -
 8     1      0         0         0          0             0                -         -
 9     1      0         0         0          0             0                -         -
 10    1      0         0         0          0             0                -         -
 11    1      0         0         0          0             0                -         -
 12    1      0         0         0          0             0                -         -
 13    1      0         0         0          0             0                -         -
 14    1      0         0         0          0             0                -         -
 15    1      0         0         0          0             0                -         -
 16    1      0         0         0          0             0                -         -
 17    1      0         0         0          0             0                -         -
 18    1      0         0         0          0             0                -         -
 19    0,96   0         0         0          0             0                -         -
 20    0,96   0         0         0          0             0                -         -
 21    0,91   0         0         0          0             0                -         -
 22    0,91   0         0         0          0             0                -         -
 23    0,87   0         0         0          0             0                -         -
 24    0,87   0         0         0          0             0                -         -
 25    0,87   0         0         0          0             0                -         -
 26    0,83   0         0         0          0             0                -         -
 27    0,83   0         0         0          0             0                -         -
 28    0,83   0         0         0          0             0                -         -
 29    0,83   0         0         0          0             0                -         -
 30    0,78   0,11      0,09      0,0005     0,0051        0,0005         -0,0788   -0,8607 
 31    0,78   0,11      0,17      0,0009     0,0097        0,0009         -0,0555   -0,6065 
 32    0,78   0,61      0,65      0,0034     0,0331        0,003          -0,0131   -0,1432 
 33    0,78   1,11      1,52      0,0079     0,0717        0,0066          0,0126    0,1373 
 34    0,78   0,33      1,78      0,0092     0,0823        0,0075          0,0172    0,1878 
 35    0,78   1,67      3,09      0,016      0,1307        0,012           0,0326    0,3559 
 36    0,78   0,94      3,83      0,0198     0,1557        0,0142          0,0383    0,4183 
 37    0,78   0,83      4,48      0,0232     0,1758        0,0161          0,0423    0,462 
 38    0,78   3,44      7,17      0,0371     0,2517        0,023           0,0537    0,5866 
 39    0,78   1,39      8,26      0,0428     0,2796        0,0256          0,0569    0,622 
 40    0,78   1,28      9,26      0,048      0,303         0,0277          0,0594    0,6491 
 41    0,78   0,89      9,96      0,0516     0,3179        0,0291          0,0609    0,6653 
 42    0,78   3,56      12,74     0,066      0,3722        0,0341          0,0657    0,7178 
 43    0,78   3         15,09     0,0781     0,4141        0,0379          0,0688    0,7521 
 44    0,78   2,44      17        0,088      0,4452        0,0408          0,0709    0,775 
 45    0,78   4,61      20,61     0,1067     0,4987        0,0457          0,0742    0,8102 
 46    0,78   5,28      24,74     0,1281     0,5546        0,0508          0,0771    0,842 
 47    0,78   3,33      27,35     0,1416     0,5868        0,0537          0,0786    0,8585 
 48    0,78   1,94      28,87     0,1495     0,604         0,0553          0,0794    0,8669 
 49    0,78   1,61      30,13     0,156      0,6169        0,0565          0,0799    0,873 
 50    0,78   3,67      33        0,1709     0,6439        0,0589          0,081     0,8854 
 51    0,78   3,94      36,09     0,1869     0,6703        0,0614          0,0821    0,8968 
 52    0,78   3,83      39,09     0,2024     0,6938        0,0635          0,083     0,9065 
 53    0,78   3,61      41,91     0,217      0,7139        0,0654          0,0837    0,9145 
 54    0,74   5,88      46,26     0,2395     0,7422        0,0679          0,0847    0,9251 
 55    0,74   5,59      50,39     0,2609     0,7667        0,0702          0,0855    0,9339 
 56    0,74   2,35      52,13     0,2699     0,7762        0,071           0,0858    0,9372 
 57    0,74   7,53      57,7      0,2987     0,8037        0,0736          0,0866    0,9464 
 58    0,74   3,94      60,61     0,3138     0,8168        0,0748          0,087     0,9506 
 59    0,74   3,82      63,43     0,3285     0,8285        0,0758          0,0874    0,9543 
 60    0,74   6,82      68,48     0,3546     0,8474        0,0776          0,0879    0,9601 
 61    0,74   3,47      71,04     0,3679     0,8562        0,0784          0,0881    0,9627 
 62    0,74   7,88      76,87     0,398      0,8744        0,08            0,0886    0,968 
 63    0,74   7         82,04     0,4248     0,8892        0,0814          0,089     0,9722 
 64    0,74   5,88      86,39     0,4473     0,9005        0,0824          0,0893    0,9753 
 65    0,74   7         91,57     0,4741     0,9128        0,0836          0,0896    0,9786 
 66    0,74   5,59      95,7      0,4955     0,9218        0,0844          0,0898    0,981 
 67    0,74   7         100,87    0,5223     0,932         0,0853          0,09      0,9837 
 68    0,74   3,41      103,39    0,5353     0,9366        0,0857          0,0902    0,9848 
 69    0,74   6,88      108,48    0,5617     0,945         0,0865          0,0903    0,9869 
 70    0,74   5,47      112,52    0,5826     0,9511        0,0871          0,0905    0,9885 
 71    0,74   3,76      115,3     0,597      0,9549        0,0874          0,0906    0,9894 
 72    0,74   8,41      121,52    0,6292     0,9627        0,0881          0,0907    0,9913 
 73    0,74   5,94      125,91    0,652      0,9677        0,0886          0,0909    0,9925 
 74    0,74   5,94      130,3     0,6747     0,9723        0,089           0,091     0,9936 
 75    0,74   7,24      135,65    0,7024     0,9774        0,0895          0,0911    0,9948 
 76    0,74   2,94      137,83    0,7136     0,9792        0,0896          0,0911    0,9953 
 77    0,74   7,47      143,35    0,7422     0,9836        0,09            0,0912    0,9963 
 78    0,74   3,71      146,09    0,7564     0,9856        0,0902          0,0912    0,9967 
 79    0,7    5,25      149,74    0,7753     0,988         0,0904          0,0913    0,9973 
 80    0,7    1,94      151,09    0,7823     0,9888        0,0905          0,0913    0,9975 
 81    0,7    4,25      154,04    0,7976     0,9905        0,0907          0,0913    0,9978 
 82    0,7    2,31      155,65    0,8059     0,9913        0,0907          0,0914    0,998 
 83    0,7    5         159,13    0,824      0,9929        0,0909          0,0914    0,9984 
 84    0,7    3,25      161,39    0,8357     0,9938        0,091           0,0914    0,9986 
 85    0,7    2,56      163,17    0,8449     0,9945        0,091           0,0914    0,9988 
 86    0,65   2,53      164,83    0,8534     0,995         0,0911          0,0914    0,9989 
 87    0,65   3,87      167,35    0,8665     0,9958        0,0912          0,0915    0,9991 
 88    0,65   2,73      169,13    0,8757     0,9964        0,0912          0,0915    0,9992 
 89    0,65   3,87      171,65    0,8888     0,997         0,0913          0,0915    0,9993 
 90    0,65   2,13      173,04    0,896      0,9974        0,0913          0,0915    0,9994 
 91    0,65   3,07      175,04    0,9063     0,9978        0,0913          0,0915    0,9995 
 92    0,65   3         177       0,9165     0,9982        0,0914          0,0915    0,9996 
 93    0,61   2,07      178,26    0,923      0,9984        0,0914          0,0915    0,9996 
 94    0,52   2,75      179,7     0,9304     0,9987        0,0914          0,0915    0,9997 
 95    0,52   2,75      181,13    0,9379     0,9989        0,0914          0,0915    0,9998 
 96    0,52   3,75      183,09    0,948      0,9992        0,0915          0,0915    0,9998 
 97    0,52   2,58      184,43    0,955      0,9993        0,0915          0,0915    0,9999 
 98    0,43   2,7       185,61    0,9611     0,9995        0,0915          0,0915    0,9999 
 99    0,3    1,29      186       0,9631     0,9995        0,0915          0,0915    0,9999 
 100   0,3    3,43      187,04    0,9685     0,9996        0,0915          0,0915    0,9999 
 101   0,3    2,57      187,83    0,9725     0,9997        0,0915          0,0915    0,9999 
 102   0,22   3,4       188,57    0,9764     0,9997        0,0915          0,0915    0,9999 
 103   0,17   4,25      189,3     0,9802     0,9998        0,0915          0,0915    1 
 104   0,13   8         190,35    0,9856     0,9999        0,0915          0,0915    1 
 105   0,13   3,67      190,83    0,9881     0,9999        0,0915          0,0915    1 
 106   0,04   11        191,3     0,9905     0,9999        0,0915          0,0915    1 
 107   0,04   14        191,91    0,9937     1             0,0915          0,0915    1 
 108   0,04   4         192,09    0,9946     1             0,0915          0,0915    1 
 109   0,04   8         192,43    0,9964     1             0,0915          0,0915    1 
 110   0,04   11        192,91    0,9989     1             0,0915          0,0915    1 
 111   0,04   5         193,13    1          1             0,0915          0,0915    1 
---------------------------------------------------------------------------------------------
C[v(x)] = Cumulative l(x)*m(x).
C[v(x)]% = {C[v(x)]}/R0.
C[e(-rW)lm] = Cumulative exp(-r(x+1))*l(x)*m(x)
r*C[e(-rW)lm]=r*Cumulative exp(-r(x+1))*l(x)*m(x): the cumulative contribution to r.
Curtailed r(delta): the intrinsic rate by discarding data after age delta.
Curtailed r(delta)/r (%): the curtailed intrinsic rate by discarding data after
age delta in percentage of original intrinsic rate.

                                                                     Page 63 


Table 38. Basic Statistics of Life History Data  (This table is based on routine
          statistics.  I suggest you try the bootstrap method.)
 
Project: Erol Ver. 07/20/2023
Username: WorldPeace. Pt:58
Treatment: Nabis
================================================================================
Stage              Sex        N         Mean      S.D.      S.E.      Variance
================================================================================
Egg                All        23        9,83      0,49      0,1       0,24 
L1                 All        23        3,26      0,75      0,16      0,57 
L2                 All        23        1,83      0,65      0,14      0,42 
L3                 All        23        2,17      0,58      0,12      0,33 
L4                 All        21        4         1,26      0,28      1,6 
L5                 All        20        5,05      0,89      0,2       0,79 
Adult              All        20        62,85     24,46     5,47      598,13 
--------------------------------------------------------------------------------
Egg                F          10        9,7       0,67      0,21      0,46 
L1                 F          10        3,2       0,63      0,2       0,4 
L2                 F          10        1,8       0,79      0,25      0,62 
L3                 F          10        2         0,47      0,15      0,22 
L4                 F          10        4,6       1,26      0,4       1,6 
L5                 F          10        5,1       0,99      0,31      0,99 
Adult              F          10        72,3      7,85      2,48      61,57 
--------------------------------------------------------------------------------
Egg                M          10        10        0         0         0 
L1                 M          10        3,6       0,7       0,22      0,49 
L2                 M          10        1,7       0,48      0,15      0,23 
L3                 M          10        2,4       0,7       0,22      0,49 
L4                 M          10        3,6       0,97      0,31      0,93 
L5                 M          10        5         0,82      0,26      0,67 
Adult              M          10        53,4      31,67     10,01     1002,71 
--------------------------------------------------------------------------------
Egg                N          3         9,67      0,58      0,33      0,33 
L1                 N          3         2,33      0,58      0,33      0,33 
L2                 N          3         2,33      0,58      0,33      0,33 
L3                 N          3         2         0         0         0 
L4                 N          1         2         -         -         -
L5                 N          -         -         -         -         -
Adult              N          -         -         -         -         -
--------------------------------------------------------------------------------
Egg-L1             All        23        13,09     0,79      0,17      0,63 
Egg-L2             All        23        14,91     0,9       0,19      0,81 
Egg-L3             All        23        17,09     1,24      0,26      1,54 
Egg-L4             All        21        21,14     1,68      0,37      2,83 
Egg-L5             All        20        26,35     1,53      0,34      2,34 
Egg-Adult          All        20        89,2      24,25     5,42      588,27 
--------------------------------------------------------------------------------
Egg-L1             F          10        12,9      0,57      0,18      0,32 
Egg-L2             F          10        14,7      0,95      0,3       0,9 
Egg-L3             F          10        16,7      1,06      0,33      1,12 
Egg-L4             F          10        21,3      1,34      0,42      1,79 
Egg-L5             F          10        26,4      1,9       0,6       3,6 
Egg-Adult          F          10        98,7      7,13      2,26      50,9 
--------------------------------------------------------------------------------
Egg-L1             M          10        13,6      0,7       0,22      0,49 
Egg-L2             M          10        15,3      0,82      0,26      0,68 
Egg-L3             M          10        17,7      1,34      0,42      1,79 
Egg-L4             M          10        21,3      1,83      0,58      3,34 
Egg-L5             M          10        26,3      1,16      0,37      1,34 
Egg-Adult          M          10        79,7      31,47     9,95      990,46 
--------------------------------------------------------------------------------
Egg-L1             N          3         12        0         0         0 
Egg-L2             N          3         14,33     0,58      0,33      0,33 
Egg-L3             N          3         16,33     0,58      0,33      0,33 
Egg-L4             N          1         18        -         -         -
Egg-L5             N          -         -         -         -         -
Egg-Adult          N          -         -         -         -         -
--------------------------------------------------------------------------------
L1-L5              All        20        16,5      1,64      0,37      2,68 
L1-L5              F          10        16,7      2,06      0,65      4,23 
L1-L5              M          10        16,3      1,16      0,37      1,34 
L1-L5              N          -         -         -         -         -
================================================================================
Mean longevity     All        23        80,3      32,56     6,79      1059,95 
Mean longevity     F          10        98,7      7,13      2,26      50,9 
Mean longevity     M          10        79,7      31,47     9,95      990,46 
Mean longevity     N          3         21        2         1,15      4 
================================================================================
Fecundity (F)      F (all)    10        444,2     95,63     30,24     9144,18 
================================================================================
Fecundity (Fr)     Rep. F     10        444,2     95,63     30,24     9144,18 
================================================================================
TPOP               F          10        35,6      3,24      1,02      10,49 
================================================================================
APOP               F          10        9,2       2,53      0,8       6,4 
================================================================================
Ovi. days          F          10        46,9      12,53     3,96      156,99 
================================================================================
F : M : N =  10 : 10 : 3 
Among 10 females, 0 female(s) did not produce offspring.
If you use jackknife method, you will get 13 zeros of pseudo-R0.
================================================================================
Rep. F: reproductive female, i.e., females have produced offspring.
The mean longevity of male is calculated for those died as male adult.
The mean longevity of female is calculated for those died as female adult.
The mean longevity of type N is calculated for those did not develop to
the adult stage.
The age of peak v(x,j) is  62 . In general, it must be between  23 and TPOP 35,6  or close to  35,6 .
The oviposition days is different from the "oviposition period". 
The oviposition days (ovi. days) is calculated by taking only those days
(time units) with fecundity > 0 into account. It is a parameter for fecundity.
The oviposition period is the duration from the first to the last oviposition.
The percentage of oviposition days is 64,87 %.

*************************************************************************
Note well!
The variances in this table are calculated by using routine statistics.
It is the variance of all individuals.  They are different from
the results of bootstrap.  In the bootstrap, the variance is calculated by
using all bootstrap sample means.  Thus, it is the variance of all means.
*************************************************************************
